# Supplementary material for: A plant cell death-inducing protein from litchi interacts with Peronophythora litchii pectate lyase and enhances plant resistance
Source: Nat Commun. 2024 Jan 2;15:22. doi: 10.1038/s41467-023-44356-y (PMC10761943; doi:10.1038/s41467-023-44356-y)
Supplement: Supplementary file 4 — Supplementary Data 1 [file 41467_2023_44356_MOESM4_ESM.xls]

## Sheet: Supplementary Table 1
Supplementary Data 1 Ten PlPeL proteins form Peronophythora litchii SHS3
Protein	Protein sequence	Signal Peptidea	SignalP HMM probability	SignalP Length	Functional domainsb
PlPeL1	MKIFHFSFIGALVLAIHTTVAINTGTAPGLASGATGGGDTDPVYPTTIDELTSYLSDDETRVIILQQEFDYRGSEGTTTEDGCRPLSNQQCIAKNNGCKGQDVILQSGGMSGTGGCTDGISVEVTYDNAGPNPLEVQGNKTIRGIGTSGVIIGKGLWILGSNVIVQNIHITNLNPHLVWGGDAIYIQGADGGETALENVWFDHVKISSIGRQMIATNTASVKSMTISNCDFDGYTEYSASCDNRHYWTMLFYGTETQVSLVNNYIHQTSGRSPKVGGNTILHAANNYFYNNSGHNFDPTDESYTVAEGNYMDTCTEPVLLDDDATGAFMVPTSDTQSYCESALGRDCIVNTVVNSDAELTGQSEESAVTTAATVAKAYEPSAATTLSLSSSNFGVGDLD…	Y	0.9671	21	Amb_all domain (SM00656)
PlPeL1-like	MKIFHFSFIGALVLAIHTTVAINTGTAPGLASGATGGGDTDPVYPTTIDELTSYLSDDETRVIILQQEFDYRGSEGTTTEDGCRPLSNQQCIAKNNGCKGQDVILQSGGMSGTGGCTDGISVEVTYDNAGPNPLEVQGNKTIRGIGTSGVIIGKGLWILGSNVIVQNIHITNLNPHLVWGGDAIYIQGADGGETALENVWFDHVKISSIGRQMIATNTASVKSMTISNCDFDGYTEYSASCDNRHYWTMLFYGTETQVSLVNNYIHQTSGRSPKVGGNTILHAANNYFYNNSGHNFDPTDESYTVAEGNYMDTCTEPVLLDDDATGAFMVPTSDTQSYCESALGRDCIVNTVVNSDAELTGQSEESAVTTAATVAKAYEPSAATTLSLSSSNFGVGDLD…	Y	0.9671	21	Amb_all domain (SM00656)
PlPeL2	MQVFRIVIVAIAAFAMKGTQALSTGTAPGLAAGTTGGGNANPVYPSSLAELKSYLKDSQPRVIVLKTTFDFRGTEGTTTENGCRPKSNRDCLAKNNGHKGQDVILQSGGMANTGGCVEGTSVKVTYDLAATKNPLVVTSNKTLRGVGTSGVIKGKGLWIQGDNVIIQNIHITQLNAHLIWGGDAIYIQGLNSGKTAMQRVWLDHIKISNIGRQMIATNTASVKSLTISNSEFDGQTQYSATCDGNHYWTFLFLGTQTQVSLVNNFVHHTSGRSPKVGGSSIIHAANNYWYSNSGFSYDVVENGNVLLEGNYFESTAIPNKHDDETVGAIIVPSSSTQSACKSTLGRSCVENKLVSCGTLSGNRESAALTNTKKVASYYTPTSAQKLSTNSQNYGVGALSS	Y	0.9686	21	Amb_all domain (SM00656)
PlPeL3	MQILRLVVVAIAALAMQGTQALPTGNSQNVVQQEEVDQTQQSSTKQGTTSTTKISTGKAPGLAAGTTGGGNATPVYPSSLAELKNYLQDSQPRVIVLTKTFDFRGTEGTRTENGCRPKSNRDCLAKNNGHKGQDVILQSGGMANTGGCVEGTSVKVTYDLAATKNPLVVTDNKTLRGVGTSGVIKGKGLWIRGNNVIIQNIHLTQLNAHLIWGGDAIYIQGLNGGKTPMERVWLDHIKISNLGRQMVATGSASVKSMTISNSEFDGQTQYSATCDGNHYWTFLFLGTQTQVSLVNNYVHNTSGRSPKVGGSSVIHAANNYWYSNTGFSYDVVENGNVLLEGNYFESTAIPNKNDTETVGAIIVPSTSTQSKCKSTLGRNCVENTLVKCGGLSGNRESAA…	Y	0.9986	21	Amb_all domain (SM00656)
PlPeL7	MNRLPLFIAAVAVAIQSAHALTIGSPTGMATGTTGGGDVAPVYPTTTKELVAFLRDPKPQVVVLNKTFDFRTLEGNTTAEGCRPDYMRKCIALNNGFKSQDVILQDGGMSNTGGCTNGVSVNVTYDNAPFNRINVRSNKTIRGVGKSGVIIGKGLALNGDNIIVQNIHITEINPHLVWGGDAITIQGLTDGTVPLKHIWLDHIKISRIGRQFLAVDKAGASSMTISNSDFDGHTEFSKTCDGHHYWSFLLYGKHTGISMLNNYIHYLSGRLPKVGGTADSNVVTHIANNFYKDNSYHSMEIGTNAYVLAEGNYFVNTTKPLYDGDDPDVPGMVDGSIYAPLKSSEDECTAQLGRVCEPNVLEDSGPFGTRNGSIALAEMKPHPSIANHKTQEAQQLKLS…	Y	0.9983	20	Amb_all domain (SM00656)
PlPeL9	MVNFRHRTGILLGSLLAMTLAQNTFVRAASVVSGSPTGFAAGTTGGGDVEPMYPTTIKELSTYLSDDEPRVIVLKQEFNFIDSEGSTTEDGCHSKGAADCAAKKNGFDPQDTIQPTFTTCDNTMVKVTYDKAAKTPLKVASNKTLVGEGTSGVLTGKGIEIKGNNVIVQNIHITDLNPQYVWGGDAIGISGDDGVIPTGIWIDHVKVTSVGRQMIVINFSGALGVTISNSDFDGKTKYSSSCDGHHYWGFIITGAKTEVTLVGNAIHGMSGRSPKIGGSDDNVIAVHAGNNYFYDNTGHAFDVSQRGYVLAEGNYFDGVKTPNQPDAEGNIFIPASAGDCKATIGRDCELNVLTDSGTFTSNSEEAAKTQISTYKTQIGGYKVTAAAKFDVASANFGVG…	Y	0.8976	28	Amb_all domain (SM00656)
PlPeL11	MKFLRPILIAVVALFVQGTEAFTVGSATGLAAGTTGGGSATPVYPTTTAQLVAYLKDSVPRVIVLNKTFDFRGTEGTTTEAGCQPDYTRECIAKNNGYKSQDVILQSGGMSNTGGCSDGTSVTVTYDNAAITPMTVTSNKTLRGIGTTGVIMGKGLWLNGDNIIIQNVHVTELNRHLVWGGDAFYIQGSNGGSTAMSKIWLDHIKVSHVGRQFLTTNAASVSTMTISNSDFDGRTDYSASCDGRHYWSFIFYGKNTRFSMVNNYIHSTSGRSPKLGGDSSANVIAHIANNYWADNSGHSFEVGVNSWILAEGNYFKDTTMPLLTGTDGNMYAATATTECNSYLGRSCAANVVSNSGSFGSRNGATALSKVKSYSAISGYSPRSAVEWSKTTNNFGIGVLN	Y	0.9982	21	Amb_all domain (SM00656)
PlPeL12	MGRFQFAAAAALALVANNANAFTIGSPSGLATGTTGGANGQTVYPTTTAELVAYLNDTEPLVVVLNQTFDFRGTEGTTTEIGCRPEHHRKCLALNNGFKDQDVILQSGGMNNTGGCTNGTEVEITYDNAAIKRMNVKANKTIRGIGKKGVIMGKGLTLNGDNIIVQNIHITVLNPHVVWGGDALYMQGSNKGNTTLNNIWIDHVKVSHVGRQMVVTNKAGVATLTISNSDFDGNTEYSATCDGHHYWTFLFYGKDTGVSMLNNYVHGTSGRSPKIGGNQNEHIVVHVANNFWGNNSGHSFEMGANAYVLVEGNVFDNTKQPLYNKGIDGALYVAGSDDECSSLLGRSCVPNELVNSGNFTSRNGPAALEGLKEYPIITGYSSNAGQTSDSEQQQVQQEQ…	Y	0.9803	21	Amb_all domain (SM00656)
PlPeL13	MGRIQFALAALALVAKKSASAFTIGTPEGLAAGATGGGNGTVVYPTTNQELISYLNASEPLVVVLNKTFDFRGTEGTTTEPGCRPQYTRKCIAKNNGFKSQDVIIQGGNMTTTGGCDNGTETTVTYDNAALKRMTVRGNKTIRGIGKSGVIMGKGMTLNGHNIIVQNVHITELNYHLVWGGDAIYIEGTDKSITPMKNIWLDHIKISKVGRQFITTYKASTDSMTISNSDFDGNTDYSASCDGHHYWSFIFYGVTRFSMLNNYIHGTSGRSPKIGGDSAANVVAHVANNCWGNNSGHSFEIGSNAWVLAEGNYFTNTRMPLYNKGNEGALYVAGSDDECSSTLGRSCVANELVSSGNFSSRNGETALETIKSYPTFVDYTSNSAQTGNTEQQTTQSSES…	Y	0.9587	21	Amb_all domain (SM00656)
PlPeL16	MQIAVVTALLTVQATVRGFTIGEAPQRGCRSFASEEDVRLNESKGGSIREPEHIYASVKPTSGPQAQRLQVSLLATPDYPKTIDELKTLLSDEQPRVVVLDKEFEFLGTEGTTTETGCRPKSNTDCLAKKSHFKGQDVILFPGDTTLTNTGGCDQQVKVEVTHDNATKNALVVRNNKTLLGVGQKGVLKGKGVWLDGDNIIIQNIHITELNPQYVWGGDAIYLQGTDSRAMKNIWLDHVKISRIGRQMFTSGFAGVESLTISNSDFDGRTDWSSSCDGRHYWGFILDGTTTRVGFLNNYIHSTSGRSPKIIGASSESANVVAHIANNYWADNSGHSFEPGINAFVLAEGNYFKDTVEPMQSDADKSSISTTDDCGASLGRSCSANTVEKSGKFDSVHGD…	Y	0.7947	18	Amb_all domain (SM00656)
Footnotes
a	Signal peptides were predicted using SignalP-5.0 (http://www.cbs.dtu.dk/services/).
b	Protein sequences were submitted to the web-based program SMART (http://smart.embl-heidelberg.de/) to identify conserved functional domains.
