# Supplementary material for: A plant cell death-inducing protein from litchi interacts with Peronophythora litchii pectate lyase and enhances plant resistance
Source: Nat Commun. 2024 Jan 2;15:22. doi: 10.1038/s41467-023-44356-y (PMC10761943; doi:10.1038/s41467-023-44356-y)
Supplement: Supplementary file 5 — Supplementary Data 2 [file 41467_2023_44356_MOESM5_ESM.xls]

## Sheet: Supplementary Table 2
Supplementary Data 2 Homologous proteins of PlPeL1/PlPeL1-like in oomycete
ProteinIDa	Species	Protein sequence	Length of AA	Signal Peptideb	SignalP Lengthb
A0A2P4X6R2	Phytophthora palmivora	MKVLHYGCIGTFMLAMYTAVAINTGTAPGLASGATGGGDTDPVYPTTIDELTSYLSDDETRVIILQQEFDYRGRGSEGTTTEDGCRPLSNQQCIAKNNGCKGQDVILQSGGMSGTGGCTDGISVEVTYDNAGPNPLEVHGNKTIRGVGTSGVIIGKGLWILGSNVIVQNIHITNLNPHLIWGGDAIYIQGADGGETALENVWFDHVKISSIGRQMIATNTASVKSMTISNCDFDGYTEYSASCDNRHYWTMLFYGTETQVSLVNNYIHQTSGRSPKVGGNTILHAANNYFYNNSGHNFDPIDESYTVAEGNYMDTCTEPVLLDDDATGAFMVPTSDTQSYCESALGRDCIVNTVVNSDAELTGQSEESAVTTVATVAKAYEPSAAATLSLSSSNFGVGD…	473	Y	21
A0A0W8CFX2	Phytophthora nicotianae	MKIFRCGFIAAFALAMHTAAAISTGTAPGLASAATGGGDTDPVYPTTIDELTSYLSDDETRVIILQQEFDYRGSEGTTTEDGCRPLSNQQCIAKNNGCKGQDVILQSGGMSGTGGCTDGVSVEVTYDNAGPNPLQVQGNKTIRGIGTSGVIIGKGLWILGSNVIVQNIHITNLNPHLIWGGDAIYIQGADGGETSLENVWLDHVKISSIGRQMIATNTASVKSMTISNCDFDGYTEYSASCDNRHYWTMLFYGTETQVSLVNNYIHQTSGRSPKVGGNTILHAANNYFYNNSGHNFAPTEESYTVAEGNYMDTCTAPVLLDDDATGAFMVPASDTQSYCESALGRDCVVNTVVSSDAELTGQNEESAVTTAQTVAKAYKPSAAGTLSLSSANFGVGDLD…	490	Y	21
A0A0W8CMH1	Phytophthora nicotianae	MKIFRCGFIAAFALAMHTAAAISTGTAPGLASAATGGGDTDPVYPTTIDELTSYLSDDETRVIILQQEFDYRGSEGTTTEDGCRPLSNQQCIAKNNGCKGQDVILQSGGMSGTGGCTDGVSVEVTYDNAGPNPLQVQGNKTIRGIGTSGVIIGKGLWILGSNVIVQNIHITNLNPHLIWGGDAIYIQGADGGETSLENVWLDHVKISSIGRQMIATNTASVKSMTISNCDFDGYTEYSASCDNRHYWTMLFYGTETQVSLVNNYIHQTSGRSPKVGGNTILHAANNYFYNNSGHNFAPTEESYTVAEGNYMDTCTAPVLLDDDATGAFMVPASDTQSYCESALGRDCVVNTVVSSDAELTGQNEESAVTTAQTVAKAYKPSAAGXLSLSSANFGVGDLD…	490	Y	21
W2QYG9	Phytophthora parasitica	MKIFRCGFIAAFALAMHTAAAISTGTAPGLASAATGGGDTDPVYPTTIDELTSYLSDDETRVIILQQEFDYRGSEGTTTEDGCRPLSNQQCIAKNNGCKGQDVILQSGGMSGTGGCTDGVSVEVTYDNAGPNPLQVQGNKTIRGIGTSGVIIGKGLWILGSNVIVQNIHITNLNPHLIWGGDAIYIQGADGGETSLENVWLDHVKISSIGRQMIATNTASVKSMTISNCDFDGYTEYSASCDNRHYWTMLFYGTETQVSLVNNYIHQTSGRSPKVGGNTILHAANNYFYNNSGHNFAPTEESYTVAEGNYMDTCTAPVLLDDDATGAFMVPASDTQSYCESALGRDCVVNTVVSSDAELTGQNEESAVTTAQTVAKAYKPSAAGKLSLSSANFGVGDLD…	490	Y	21
W2Q1B6	Phytophthora parasitica	MQIFRFVIVAIAAFAMQGTQALSTGTAPGLAAGTTGGGNANPVYPTSLAELRNYLKDSQPRVIVLKTTFDFRGTEGTTTENGCRPKSNRDCLAKNNGYKGQDVILQSGGMANTGGCVEGTSVKVTYDLAATKNPLVITSNKTLRGVGTSGVIKGKGLWIQGDNVIIQNVHITQLNPHLIWGGDAIYIQGLNSGKTAMQRVWIDHVKISNIGRQMIATNTASVKSLTISNSEFDGKTQYSATCDGNHYWTFLFLGTQTQASLVNNFVHHTSGRSPKVGGNSVIHAANNYWYSNSGFSYDVVENGNVLLEGNYFESTAVPNKHDAETVGAIIVPSSSTQSTCKSTLGRNCVENKLVKCGTLSGNRDSAALANSKKVASYYQPTSAQKLSTNNQNYGVGILS…	401	Y	21
A0A6A4CT28	Phytophthora rubi	MKIFRYGFICALVLAIHSVAAIKTGTAPGLASGATGGGDVDPVYPTTIDELTSYLSDDETRVIILQQEFDYRGSEGTTTEDGCRPLSNQECIAKNNGCKGQDVILQSGGMSGTGGCTDGISVEVTYDNAGPNPLQVQGNKTIRGVGTSGVIIGKGLWILGSNVIVQNIHITNLNPHLVWGGDAIYIQGADGGETALENVWFDHVKISSIGRQMIATNTASVKSMTISNCDFDGYTEYSASCDNRHYWTMIFYGTETQVSLVNNYIHQTSGRSPKVGGNTILHAANNYFYNSSGHNFNPIDESYTLAEGNYMDTCTAPVLLDDTSSAIMVPASDTQSYCESALGRDCIVNTVVNSDAELTGQNDESAVTAVATVAKTYEASAAATMTLSSSNFGVGDLAA…	540	Y	21
A0A6A4DDD1	Phytophthora rubi	MKFLRPVLIAVVALVFQTSEAFTVGSATGLAVGTTGGGSTTPVYPTTTAQLVAYLKDSVPRVIVLNKTFGFRGTDGTTTEAGCRPDYTRACIAEINGYKSQDVILQSGGMSNTGGCSDGTSVTVTYDNAAITPMTVTSNKTLRGIGTTGVIMGKGLWLNGDNIIIQNVHITELNRHLVWGGDAIYIQGSNGGSTAMTKIWLDHIKVSHIGRQFLTTNAASVSAVTISNSDFDGRTDYSATCDGRHYWTFIFYGANTRFSMLNNYIHSTSARSPKVGGDGSANVVAHIANNYWADNSGHSFEVGVNAWILAEGNYFEDTTLPLLTGSDGAMYAATATTECNSYLGRSCAANVVDNSGAFSSRNGCSRFQVFHLGITAARP	379	Y	21
G4YQR1	Phytophthora sojae	MKIFCYGFICAFVLAVRSAAAINTGTAPGLASGATGGGDVDPVYPTTIDELTSYLLDDEARVIILQQEFDYRGSEGTTTETGCRPLSNQECIAKNNGCKGQDVILQSGGMSVTGSCTDGISVEVTYDNAGPNPLQVQGNKTIRGVGTSGVIIGKGLWILGSNVIVQNIHNTNLNPHLVWGGDAIYIQGADGGETAQENVWLDHVKFSSIGRQMIAINTASVKSMTISNCDFDGYTEYSASCDNRHYWTMLFYGTETQVSLVNNYVHQTSGRSPKVGGNTILHAANNYFYNNSGHNFNPIDESYTLAEGNYMDTCTEPVLLDDTSSAIMVPASGTQSYCESALGRDCIVNTVVNSDSELTGQNDESAVKAAATVGKAYDAAAAATLTLSSLNFGVGDLDA…	458	Y	21
G4YNM4	Phytophthora sojae	MKIFRYGFICAFVLAVRSAAAIDTGTAPGLASGATGGGDVDPVYPTTIDELTSYLLDDEARVIILQQEFDYRGSEGTTTETGCRPLSNQECIAKNNGCKGQDVILQSGGMSATGGCTDGISVEVTYDNAGPNPLQVQGNKTIRGVGTSGVIIGKGLWILGSNVIVQNIHITNLNPHLVWGGDAIYIQGADGGETAQENVWLDHVKFSSIGRQMIAINTASVKSMTISNCDFDGYTEYSASCDNRHYWTMLFYGTETQVSLVNNYVHQTSGRSPKPTTTSTTTRATTSTPSTSPTRWRMDTCTEPVLLDDTSSAIMVPASGTQSYCESALGRDCIVNTVVNSDSELTGQNDESAVKAAATVGKAYDAAAAATLTLSSLNFGVGDLDAVDGSSSSGTTNSS…	500	Y	21
A0A329RGK3	Phytophthora cactorum	MHTAAAINTGTAPGLASGATGGGDTDPVYPTTIDELTSYLSDDETRVIILQQEFDYRGSEGTMTEDGCRPLSNQECITKNNGCKGQDVILQSGGMSGTGGCTDGISVEVTYDNAGPNPLENIHITNLNPHLIWGGDAIYIQGADGGETALENVWLDRVKISSIGRQMIATNTASVKSMTISNCDFDGFTEYSASCDNRHYWTMLFYGTETQVSLVNNYIHQTSGRSPKVGGNTILHAANNYFYNNSGHNFDPTDESYTVAEGNYMDTCTEPVLLDDDATGALMVPTSDTQSYCESALGRDCIVSAVVNSGAELTGQSEEAAVTTAATVAKAYEPSAAETLSLSSSNFGVGDLDAVDGSSSSATKSTAASSTVASTALSGSASISIAATSTSSSAASTVS…	518	N
A0A225V0Z6	Phytophthora megakarya	MLVSFNAFVAGFAATTALIKAVSIDTGTAPGFAAGTTGGGSVEPVYPTTTDELSTYLSDDEPRVIVLQQTFNFTGTEDSTTETGCRPTFNQECIAKNNGYKSQDVILMDGDTAMSQTGGCDSDGIAVEVTYDNAAKNPVVVASNKTLVGEGTNGVLYGKGLIIEGSNVIVQNIHITQLNPHLVWGGDAITIRGAGDTAPSGIWVDHVKVSSIGRQMVVVNFSGAVGLTISNSDFDGTTEYSASCDGRHYWGFLLYGETTQISLVNNYIHATSGRSPKIGGTADQSVVVHAANNYFYDNSGHAFDVAASAYVLAEGNYFGSVTTPNLDDQDGNFFVPTAASDCESSLGRNCELNVLTDSGTLSGYNEDAVTSILASYNTQVGGYAVAAASQFSAATANFG…	473	Y	21
A0A8T1WK55	Phytophthora pseudosyringae	MKVFRYGFIAAFVLAVQYVAAINTGTAPGLASGATGGGDTDPVYPTTIDELTSYLSDDETRVIILQQEFDYRGSEGSTTEDGCRPLSNQECIAKNNGCEGQDVILQSGGMSGTGGCTDGISVEVTYDNAGPNPLEVQGNKTIRGVGTSGVIVGKGLWILGSNVIVQNVHITNLNPHLVWGGDAIYIQGADGGETALENVWFDHVKISSIGRQMIATNTASVKSMTISNCDFDGYTEYSASCDNRHYWTMLFYGTQTQVSLVSNYIHQTSGRSPKVGGNTILHAANNYFYNNSGHNFDPIDESYTVVEGNYMDTCTEPVLLDDDATGAFMVPTSDTQSYCESALGRDCIVNTVVNSDAELTGQNEESAVTAAATAAKAYAPSAAATLSLSSSNFGVGDLA…	607	Y	21
A0A8T1V7C6	Phytophthora pseudosyringae	MQIFRVVIIVIAAFALPGTQALSTGTAPGLAAGTTGGGTANPVYPTSLNELKNYLKDSQPRVIVLKTTFDFRGTEGTTTESGCRPKSNRDCLAKNNGHKGQDVILQSGGMANTGGCVEGTSVKITYDLAANKNPLVITSNKTLRGLGTSGVIKGKGLWIQGDNVIIQNVHITQLNPHLIWGGDAIYIQGLNSGKTAMQRVWLDHIKISNIGRQMIATNTASVKSLTVSNSEFDGQTQYSATCDGNHYWTFLFLGTQTQVSLVNNFVHHTSGRSPKVGGSSVIHAANNYWYSNSGFSYDVVENGNVLLEGNYFESTTVPNKHDAETVGAIIVPSSSTQSVCKSTLGRNCVENTLVKCGTLTGNRESAALSNSKKVASYYTPTSPQKLSTNSQNYGVGILS…	401	Y	21
A0A8J5HZL6	Phytophthora aleatoria	MKIFRCGFIAFVLTMHTAAAINTGTAPGLASGATGGGDTDPVYPTTIDELTSYLSDDETRVIILQQEFDYRGSEGTTTEDGCRPLSNQECITKNNGCKGQDVILQSGGMSGTGGCTDGISVEVTYDNAGLNLLEVQGNKTIRGVGTSGVITGKGLWILGSNVILQNIHITNLNPHLIWGGDAIYIQGADGGETALENVWLDRVKISSIGRQMIATNTASVKSMTISNCDFDGFTEYSASCDNRHYWTMLFYGTETQVGGNTILHAANNYFYNNSGHNFDPTDESYTVAEGNYMDTCTEPVLLDDDATGALMVPTSDTQSYCESALGRDCIVSAVVNSGAELTGQSEEAAVTTAATVAKAYEPSAAETLSLSSSNFGVGDLDAVDGSSSSATKSNAASST…	546	Y	20
A0A8J5M2C3	Phytophthora aleatoria	MQIFRVVIIAIAAFAMQGTQALSTGTAPGLAAGTTGGGNANPVYPTSLAELKNYLKDSQPRVIVLKTTFDFRGTDGTTTETGCRPKSNRDCLAKNNGYKGQDAILQSGGMANTGGCVEGTSVKVTYDLAATKNPLVVTSNKTLRGLGTSGVIKGKGLWIQGDNVIIQNVHITQLNPHLIWGGDAIYIQGLNSGKTAMQRVWIDHVKISNIGRQMIATNTASVKSLTISNSEFDGQTQYSATCDGNHYWTFLFLGTQTQASLVNNFVHHTSGRSPKVGGSSVIHAANNYWYSNSGFSYDVVENGNVLLEGNYFESTTVPNKHDAETVGAIIVPSSSTQSACKLALGRNCVENSLAKSGTLTGNRDSAALTNSKKVASYYHPTSPQKLSTNSQNYGVGILS…	401	Y	21
A0A833T8Q7	Phytophthora infestans	MSTSPNILYKSIMQIFRVVIVAIAAFAMQGSHALSTGIAPGLAAGTTGGGNANPVYPTSLAELKNYLKDSQPRVIVLRTTFDFRGTEGTTTENGCRPKSNRDCLAKNNGHKGQDVILQSGGMANTGGHRCPRCVEGTSVKVTYDLAATKNPLVVTSNKTLRGLGTSGVIKGKGIWIQGDNVIIQNVHITQLNPHLIWGGDAIYIQGLNSGKTAMQRVWIDHVKISNIGRQMVATNTASVKGLIISNCEFDGQTQYSATCDGNHYWTFLFLGTQTQASLVNNFVHHTSGRSPKVGGSSVVHAANNYWYSNSGFSYDVVENGNVLLEVHHDAETVGAIIVPSSSTQSTCKSTLGRNCVENKLVKCSTLSGSRDSAALTNTKKTASYYHPTSPQKLSTNSQN…	408	N
A0A833SJ29	Phytophthora infestans	MQILRFVVVAIAALAMQGTQALPMGSGNTVQQSQVDQTQQQSSTKQGKTSSSSKISTGKAPGLAAGTTGGGNATPVYPNSLADLKNYLQDSQPRVIVLTKTFDFRGTEGTRTETGCRPKSNRDCLAKNNGYKGQDVILQSGGMQNTGGCVQGTAIKVTYDLAGTKNPLLVTDNKTLRGVGASGVIKGKGLWIRGNNVIIQNIHITELNPHLIWGGDVIYIQGLNGGKTPMERVWLDHVKISNLGCPMIATGSASVKSATTQVTLVNNYVHNTSGRSPKVGGSSVIHAANNYWYSNSGFSYDVVENGNVLLEGNYFESTAVPSKNDTETVGAIIVPSSSTQTKCKSTLGRNCVENTVVKCGSLSGSRESAVLTNSKKVAPYYQPIAAKRFSSTSQNFGVG…	401	Y	21
A0A6G0XLB0	Aphanomyces euteiches	MKFFAFIAAIITVATEAFLGATAPGLAAGVTGGGSAIPVYPTTIAELKFYLNDTIPRVIILNKAFDFRGSENTTTETGCRPEKMRKCIAKNNGFQGQDVILQSGGMNNTGGCTNGEPVSVTYDIAGAKKPLVVSSNKTLRGEGLKGVIIGKGLWLRGDNIIIQNIHITNLNPQYVWGGDAFYLQGVNNRAMKKIWIDHVKVSLVGRQMFTTNAAGVESLTISNSEFDGQTTWSASCDGRHYWTFIFYGNVKMSFVNNLVHHTSGRSPKMSGSTVFAHIANNHWFNNSGHSFEGADGAFTLSEGNYFEQTVLPNLVDKTANVMSTSNANKVSCTSTLKRSCVPDVFVSSGVFNNTNESNVVSNMNGVATAYKPKAAAKLNISTKNFGVGNLLAC	393	Y	17
A0A6G0XLW3	Aphanomyces euteiches	MKIFAFIAVIFTVATESVLGASAPGLAAGVTGGGSAAPVYPTTIAQLKSYLSDSTPRVIILNKAFDFRGSEGTKTETGCRPDYTRQCIAKNNGYKSQDVILQSGGMANTGGCSNGQPVSVTYDIAGTKNPLVVSSNKTLKGEGLKGVIVGKGLWLNGDNIIIQNIHITNLNPQYVWGGDAFYLQGVNNRAMKKIWIDHVKVSLVGRQMFTTNAAGVESLTISNSEFNGQTSWSATCDGRHYWSLIFYGNVKMSFVNNLVHHTSGRSPKMSGSTVYAHIANNHWNDNSGHSFEGSEGAYVLSEGNYFEQTVLPNLVDKAANVMSTTNANKGSCSSTLKRACVPDTFVSSGVFTNTGESNVVSRMNGVATAYTPKAAAKLKESAANFGIGNL	390	Y	20
A0A3R7J9I8	Phytophthora kernoviae	MTAHKTIQEPKSNLCFYTMKLFRPIFIAVVAFVVKSADAFTVGSATGLAAGTTGGGSATAVYPTTTSQLEAYLKDSVPRVIVLNRSFDFRNTEGTTTEAGCRPDYTRQCIAKNNGYKSQDVILQSGGMSNTGGCSDGTSVTVTYDNAAITPLTVTSNKTIRGIGTSGVLMGKGLWLNGDNIIIQNIHITELNRHLVWGGDALYIQGSNGGSTAMNKIWLDHIKVSRVGRQFLTTNAASVSTMSISNSDFDGRTDYSASCDGRHYWSFIFYGKNTRFSMVNNYIHSTSGRSPKLGGDSSANVIAHIANNYWADNSGHSFEVGANAWVLAEGNYFEDTTLPLASGSDGYMYAATATTECQSYLGRSCAANVVDNSGSFGSRSGSTALSKVKAYSAISGYSP…	418	Y	20
H3H4V8	Phytophthora Ramorum	MKIFHLVVVTITALVLQGTQALSTGTAPGLAAGTTGGGNANPVYPNSVSELKSYLKDSQPRVIVLKTTFDFRGTEGTTTENGCRPKSNRDCLAKNNGYKGQDVILQSGGMTNTGGCVDGTSVKVTYDLAASKNPLVITSNKTLRGLGTSGVIKGKGLWIQGDNVIIQNIHITELNPHLIWGGDAIYIQGLNSGKTPMQRVWFDHLKISNIGRQMIATGSASVKSMTISNSEFDGRTQYSATCDGNHYWTFLFLGTQTQVSLVNNYVHNTNTGFSYDAVENGNVLLEGNYFESTAIPNKHDAETVGAIIVPSSSTQSACKSTLGRNCVENTVVKSGSLTGNRESAALSNTKNVAKYYQPTSAQKLSTNSQNYGVGALSSK	379	Y	21
K3WBS2	Globisporangium ultimum	MKIFRFALVFVAAALAQTTSAITIGSAPGLAAGTTGGGSATPVYPTTIAQLKSYLSDSTTRVIYLNRSFDFRGTEGTKTEAGCRPLSNRQCIAKNNGYKGQDVILQSGGMANTGGCVEGTSVTVTYDIAATKNPLQVGPNKTIRGIGTSGVIIGKGLWLNGDNIILQNVHITNLNPHLIWGGDAIYMQGTNGGTTPQQKIWIDHVKISNIGRQMMAVNSAGAKTMTISNSEFDGQTQYSATCDGRHYWTFLFFGTESRISMIKNYVHHTSGRSPKFGGSGDSKTDVVAHAVNNYWADNSGFSFDAAEKSYVLMEGNYFQSTVNPNLDDSTTTGAVFVPTSSNQNYCKLYLGRNCQLNVLSSSGALKGRSDSTAIAKLKGLTAGYTPVAAAKLTKATANF…	405	Y	21
K3WBS1	Globisporangium ultimum	MKLICFPLLLSLVVLFVHNTTAVTIGSAPGLAAGTTGGGSATPVYPTTIAQLKSYLSDSTPRVIYLNRAFDYRGSEGSKTETGCRPKSNRECIAKKNGHKGQDVILQSGGMANTGGCIEGTPVSITYDIAATKNPLQVTDNKTLRGIGNAGVIIGKGLWINGNNVIIQNVHITNLNPHLIWGGDAIYIQGKNGGSTPMERVWIDHVKISLVGRQMMTTNTASVKSMTISNSDFDGRTSWSASCDGRHYWTFIFHGTQTRISMIKNYVHSTSGRSPKFGGSTDPKTDVVAHAVNNYWADNSGFSFDVAEKAFVLMEGNYFESTANPNLQDSTTTGSVFVPTSSNQNYCKLYLGRNCQLNVLDASGPLGGRQDSVAIARLAGLTAAYAPVAAKKLAKVTTN…	406	Y	22
A0A8K1FCW3	Pythium oligandrum	MKLLLLTLAILHTTAHAAAVPGLAAGTTGGGDVTPVYPKDIDELTKYISDKEPRVIVLNKTFDFRGSAGNKTETGCEPQFYRDCFAKNNGFQAQKVILTNTMTTTGGCDNGKPTTITYDLATKNPLPVKNNKTIRGEGKKGVIMGKGLWIQGNNVIIQNIHITELNPHLVWGGDAIYMQGTESGETQERVWIDHVKVSRVGRQMLVTGFAGVKSLTVSNSDFDGRTTYSASCDGRHYWTFIYDGKDTRVSMINNYVHSTSGRSPKVTSGEGSSIVHIANNFWDDNSGDTSFDVYGFGYVLAEGNYFKDTKNPCVLKDSSDAKIFVTSSSNTATCKSVLGRDCVANTEENSGKLTGKNEQAALDKIQDVAVYKPGIATKLELSVKNWGVGDLTSDKTIEN…	418	Y	17
A0A8K1FDW5	Pythium oligandrum	MKFLRTGVFALVAVIVQSVADAAVPGIAVGTTGGGSAKPVYPKDIAELKSYLSDSQARVIVLNKSFDYRGSEGSKTETGCEPKSYRDCVAKNNGYKAQNVILTGTMTTTGGCDEGKATTVTYDIAGAKNPLVIGDNKTLRGEGKKGVIIGKGIWIRGNNVIVQNIHITNLNPHLVWGGDAIYLQSASNTAPQERVWVDHVKVSSVGRQMLVTNGAGTKSLTVSNCDFDGRTSYSASCDGRHYWTFYYEGKDTRVSMLNNFVHSTSGRSPKVTSAAGNSIVHIANNYWSDNSGQSSFDVYHSGYVLAEGNYFDNTANPHVATTSDSNVFVPTSSNADSCKSVIGRACVANAVTSSGKLTGTNEATALAKMKGVATYTPRAAKKLLLSSNNWGVGDL	395	Y	22
Footnotes
a	Protein ID, the accession number of the UniProt (https://www.uniprot.org/).
b	Signal peptides were predicted using SignalP-4.1 (http://www.cbs.dtu.dk/services/).
