# Supplementary material for: A plant cell death-inducing protein from litchi interacts with Peronophythora litchii pectate lyase and enhances plant resistance
Source: Nat Commun. 2024 Jan 2;15:22. doi: 10.1038/s41467-023-44356-y (PMC10761943; doi:10.1038/s41467-023-44356-y)
Supplement: Supplementary file 6 — Supplementary Data 3 [file 41467_2023_44356_MOESM6_ESM.xls]

## Sheet: Supplementary Table 3
Supplementary Data 3 Homologous proteins of LcPIP1 in plants
	ProteinIDa	Species	Protein sequence	Length of AA	Signal Peptideb	SignalP Lengthb
LcPIP1	LITCHI031111	Litchi chinensis	MCPLRFILIFLSATLAGFFVLRNLKSQPHLSDDAVDSDNNIIDNDSNAASSAGSLSKVRVAVESGFWTFVDMASGKYLWRHLVSSSSSKSS	91	Y	16
LcPIP1PP	LITCHI003344	Litchi chinensis	MCPLRFILVFFSAVLAGYIAWRTVQSSPEVEKIVSEVSDDSTSLKDKQEFSLKRVVQNGFSVFVDMASGRYLWRNLREMKKD	82	Y	16
AyPIP1	Acyan02G0161500.1	Acer yangbiense	MCPLRIILIFLSATLAGFFVIRNLKSLPQEPDDVIDSDNTNNSDSNDSAAGSLSKVRVAVKSGFWMLVDMASGKYLWRHLVSSMQSSKSL	90	Y	16
ActPIP1	Atru.chr1.2537	Acer catalpifolium	MCPLRIILIFLSATLAGFFVIRNLKSLPQEPDDVIDSDNINNSDSNDSAAGSLSKVRVAVKSGFWMLVDMASGKYLWRHLVSSTQPSKSL	90	Y	16
AtPIP1	AT5G58375	Arabidopsis thaliana	MCPLRLILIFLSATLAGFFVLQKLNSTSDDPLDDSFTDAEHADDDSVSGFSKVGMAMKSGFWTCVDMASGRYLWNNLCSNAKRSS	85	Y	16
NbPIP1	Niben101Scf11235g01010	Nicotiana benthamiana	MCPLRIILIFLSATLAGFFVLRNLKSQPNVDPDDDVAGAGADNSHDDLSRDSNSVPLSSQVCSAIGKGFWTCVDMASGKYLWRHLVSSPPSPSNLKRNHSD	101	Y	16
NaPIP1	XP_019250131.1	Nicotiana attenuata	MCPLRIILIFLSATLAGFFVLRNLKSQPNVDPDDDDAGAGADDSHDDLSRDSNSLPLSSQVCSAIGKGFWTCVDMASGKYLWRHLVSSSPLPSNLKRNHSD	101	Y	16
CaPIP1	XP_016558653.1	Capsicum annuum	MCPLRIILIFLSASLAGFFVLRNLNSQPIVDPNGDDSRVDSPKDSNSLPLSSQVCGAIGKGFWTCVDMASGKYLWRHLVSSPSKRTD	87	Y	16
GmPIP1	XP_0035532251	Glycine max	MCPLRLILIFLSATLAGFFVLRNLRSQPQIEEDDAVVPPNPKISDSSDASSNGTSKVRAVVESGFWTFVDMASGRYLWRHLVSNSSKRS	89	Y	16
OsPIP1	LOC_Os11g02200	Oryza sativa	MCPLRVILIFLSATIAGFFLIRGLNADPDLHDDADASESPRERPPVPLHSKVGSALKTGFWTMVDMASGKYLWRTLVSPPTKCESEKAQ	89	Y	26
TcPIP1	XP_007017049.2	Theobroma cacao	MCPLRLILIFLSATLAGFFVIRNLKSQPQANDEDEPQTNTNINDDDNSLSAFSKVRTAIESGFWTCVDMASGRYLWRHLVSSNSKRST	88	Y	16
PaPIP1	XP_034908296.1	Populus alba	MCPLRLILVFLSATLAGFFVIKNLKSRPFSASTDTGDDDNSTITTDSNRNYLHPSDSSSRFSKVKSGVEMGFWTLVDMASGKYLWRQLGFSSKRES	96	Y	16
MtPIP1	XP_013460404	Medicago truncatula	MCPLRLILIFLSATLAGIFVLRNFRNQPKIDDEDEDLAPTNPKISDSSNASSNENSKVRAVIESGFWTFVDMASGRYLWRHMVSSSSKKSS	91	Y	16
HbPIP1	XP_021639909.1	Hevea brasiliensis	MCPLRIILIFLSATLAGFFVVRNFKSQPLIADDNDSDESSTNDRPFPSKVRSAIESGFWTCVDMASGRYLWRHLVSSPSPSSSSSSPKRSN	91	Y	16
MnPIP1	XP_010108497.1	Morus notabilis	MCPLRIILIFLSATLAGFFVLRNLKSQPESQFPSGDETHENLDESEKTKLPNSTTSPFSKVCSAMESGFWTCVDMASGRYLWRHLVSSNSKRSE	94	Y	16
BnPIP1	A0A078JZI6	Brassica napus	MCPLRLILIFFSATLAGFFVLKKLNNSYDDPLADPLTDDADPADADSDSDSRFSKVGMAMKTGFWTCVDMASGRYLWNHLCSNSDSSS	88	Y	16
SbPIP1	C5YRM4	Sorghum bicolor	MCPLRVILIFLSATIAGFFLIRGLNAEPDQFDADADESETPRAPLPLHSKVGSAVKTGFWTMVDMASGRYLWRTLVAQPAKSESDKAR	88	Y	26
SoPIP1	A0A0K9QDM2	Spinacia oleracea	MCPLRIILIFLSATLAGFFVLKNLNSSNDVDLNLRPDSPKPTDSTPSSCKAKVMSAIGSGFWTIVDMASGRYLWNYFSAATAKSSP	86	Y	16
TaPIP1	A0A3B6HUA2	Triticum aestivum	MCPLRVILIFLSATIAGFFLLRGLNAEPDLFQDDDAAAVAANDEDDEGSPGSPRDPAPLHSKVASAAKTGFWTMVDMASGRYLWRTLVASPAKSDSEKAR	100	Y	26
ZmPIP1	K7TEG6	Zea mays	MCPLRVILIFLSATVAGFFLVRGLNAEPDQFDADADADESGSPRAPLPLHSKVGSAVKAGFWTMVDMASGRYLWRTLVAQPANSESEKVR	90	Y	26
VvPIP1	LOC100267277	Vitis vinifera	MCPLRLILIFLSATLAGFFVLRNLKSQPQVVADAPADGDRDDNDPHDSTPKSSKVLSAIGSGFWTCVDMASGRYLWRHLVSSSKPSD	87	Y	16
CsPIP1	LOC102631421	Citrus sinensis	MCPLRLILIFLSATLAGFFVIRNLKSPQQQLSDDVLLDADDSTDTTKNQSPCSKVRLALESGFWTFVDMASGKYLWRHLGSSSKRSL	87	Y	16
PpPIP1	LOC18772300	Prunus persica	MCPLRLILIFLSATLAGFFVLRNLKSDPKLDTPHHEEHETNHHHQNPNNSPNRFSKVRSAMESGFWTIVDMGSGRYLWRHFVSASPKPSN	90	Y	16
EgPIP1	LOC104442890	Eucalyptus grandis	MCPLRFILVFFSAVLAGYFAWRTVRSSPEDEASTPEPAAEAKSRTDEDRDPGLRKVIENVFWIFVDMASGRYLWRNLKEMRNQPDKVKSS	90	Y	16
MaPIP1	XP_018676492.1	Musa acuminata	MCPLRVLLIFLSATLAGFFVIRNLKTQPELNEEQQEEDSSPAQLPLSTKVRSAIGTGFWTCVDMASGRYLWRIVMAPAAVEKIC	84	Y	16
Footnotes
a	Protein ID, the accession number of the UniProt (https://www.uniprot.org/), NCBI (https://www.ncbi.nlm.nih. gov), TAIR (https://www.arabidopsis.org/),
	Sapinaceae Genomic (http://www.sapindaceae.com/), or Sol Genomics Network (http://solgenomics.net/) database.
b	Signal peptides were predicted using SignalP-4.1 (http://www.cbs.dtu.dk/services/).
