# Supplementary material for: A plant cell death-inducing protein from litchi interacts with Peronophythora litchii pectate lyase and enhances plant resistance
Source: Nat Commun. 2024 Jan 2;15:22. doi: 10.1038/s41467-023-44356-y (PMC10761943; doi:10.1038/s41467-023-44356-y)
Supplement: Supplementary file 7 — Supplementary Data 4 [file 41467_2023_44356_MOESM7_ESM.xlsx]

## Sheet: Supplementary Table 4
Supplementary Data 4 The primers used in this study
Primer name	Sequence (5'-3')	Vector	Description
pBin-PlPeL1/PlPeL1-like-F	ATAGCCGGTACCCCCATGAAGATCTTCCACTTC	pBin-RFP/HA	Clone PlPeL1/PlPeL1-like to pBin-RFP/HA for expression in N. benthamiana
pBin-PlPeL1-HA-R	CTCTAGAGGATCCCCCTTGCCAAACTGCCCCAT	pBin-HA	Clone PlPeL1 to pBin-HA for expression in N. benthamiana
pBin-PlPeL1-like-HA-R	CTCTAGAGGATCCCCAGGACGGGAGTTGCACTTG	pBin-HA	Clone PlPeL1-like to pBin-HA for expression in N. benthamiana
pBin-PlPeL1-RFP-R	GGAGGAGGCCATCCCCTTGCCAAACTGCCCCAT	pBin-RFP	Clone PlPeL1 to pBin-RFP for expression in N. benthamiana
pBin-PlPeL1-like-RFP-R	GGAGGAGGCCATCCCAGGACGGGAGTTGCACTTG	pBin-RFP	Clone PlPeL1-like to pBin-RFP for expression in N. benthamiana
pBin-PlPeL1/PlPeL1-likeM1-HA-R1	GCCACGGAAGGCAAAGGTC	pBin-HA	Expression the mutation (M1) of PlPeL1/PlPeL1-like in N. benthamiana
pBin-PlPeL1/PlPeL1-likeM1-HA-F2	GACCTTTGCCTTCCGTGGC	pBin-HA	Expression the mutation (M1) of PlPeL1/PlPeL1-like in N. benthamiana
pBin-PlPeL1/PlPeL1-likeM1-HA-R2	GCGTTGGCGTAAGTCACCTC	pBin-HA	Expression the mutation (M1) of PlPeL1/PlPeL1-like in N. benthamiana
pBin-PlPeL1/PlPeL1-likeM1-HA-F3	GAGGTGACTTACGCCAACGC	pBin-HA	Expression the mutation (M1) of PlPeL1/PlPeL1-like in N. benthamiana
pBin-PlPeL1/PlPeL1-likeM1-HA-R3	GTAGATGGCAGCACCACCCCAGA	pBin-HA	Expression the mutation (M1) of PlPeL1/PlPeL1-like in N. benthamiana
pBin-PlPeL1/PlPeL1-likeM1-HA-F4	TCTGGGGTGGTGCTGCCATCTAC	pBin-HA	Expression the mutation (M1) of PlPeL1/PlPeL1-like in N. benthamiana
pBin-PlPeL1/PlPeL1-likeM1-HA-R4	CTTGACGTGGGCGAACCATACAT	pBin-HA	Expression the mutation (M1) of PlPeL1/PlPeL1-like in N. benthamiana
pBin-PlPeL1/PlPeL1-likeM1-HA-F5	ATGTATGGTTCGCCCACGTCAAG	pBin-HA	Expression the mutation (M1) of PlPeL1/PlPeL1-like in N. benthamiana
pBin-PlPeL1/PlPeL1-likeM1-HA-R5	GTGTAGCCGGCAAAGGCACAGTTGCTG	pBin-HA	Expression the mutation (M1) of PlPeL1/PlPeL1-like in N. benthamiana
pBin-PlPeL1/PlPeL1-likeM1-HA-F6	CAGCAACTGTGCCTTTGCCGGCTACAC	pBin-HA	Expression the mutation (M1) of PlPeL1/PlPeL1-like in N. benthamiana
pBin-PlPeL1/PlPeL1-likeM1-HA-R6	GTGGCGGTTGGCACACGACGCCGAG	pBin-HA	Expression the mutation (M1) of PlPeL1/PlPeL1-like in N. benthamiana
pBin-PlPeL1/PlPeL1-likeM1-HA-F7	CTCGGCGTCGTGTGCCAACCGCCAC	pBin-HA	Expression the mutation (M1) of PlPeL1/PlPeL1-like in N. benthamiana
pBin-LcPIP1-F	ATAGCCGGTACCCCCATGTGTCCTCTCAGGTTC	pBin-RFP/HA	Clone LcPIP1 to pBin-RFP/HA for expression in N. benthamiana
pBin-LcPIP1-RFP-R	GGAGGAGGCCATCCCTGAACTTTTCGAAGACGAC	pBin-RFP	Clone LcPIP1 to pBin-RFP for expression in N. benthamiana
pBin-LcPIP1-HA-R	CTCTAGAGGATCCCCTGAACTTTTCGAAGACGAC	pBin-HA	Clone LcPIP1 to pBin-HA for expression in N. benthamiana
pBin-LcPIP1△sp-F	ATAGCCGGTACCCCCATGGGCTTTTTCGTCCTCAG	pBin-HA	Expression the mutation of LcPIP1 in N. benthamiana
pBin-PR1-F	ATAGCCGGTACCCCCATGGGATTTGTTCTCTTTTCACA	pBin-HA	Expression the mutation (PR1SP-LcPIP1△SP) of LcPIP1 in N. benthamiana
pBin-PR1sp+LcPIP1-R1	CTGAGGACGAAAAAGCCGGCACGGCAAGAGTGGGA	pBin-HA	Expression the mutation (PR1SP-LcPIP1△SP) of LcPIP1 in N. benthamiana
pBin-PR1sp+LcPIP1-F2	GGCTTTTTCGTCCTCAG	pBin-HA	Expression the mutation (PR1SP-LcPIP1△SP) of LcPIP1 in N. benthamiana
pBin-LcPIP1M1-HA-R	CTCTAGAGGATCCCCACCACTCGCCATGTCCAC	pBin-HA	Expression the mutation (M1) of LcPIP1 in N. benthamiana
pBin-LcPIP1M2-HA-R	CTCTAGAGGATCCCCAAACGTCCAGAACCCAGAT	pBin-HA	Expression the mutation (M2) of LcPIP1 in N. benthamiana
pBin-LcPIP1M3-HA-F1	TTCTGGACGTTTGCGGCCGCGGCGGCTGCTAAATATTTGTGGAGGCAC	pBin-HA	Expression the mutation (M3) of LcPIP1 in N. benthamiana
pBin-LcPIP1M3-HA-R1	GTGCCTCCACAAATATTTAGCAGCCGCCGCGGCCGCAAACGTCCAGAA	pBin-HA	Expression the mutation (M3) of LcPIP1 in N. benthamiana
pBin-LcPIP1M4-HA-R	CTCTAGAGGATCCCCATCGGAGTCGACGGCATC	pBin-HA	Expression the mutation (M4) of LcPIP1 in N. benthamiana
pBin-LcPIP1M5-HA-R	CTCTAGAGGATCCCCGGCATCGTCTGATAGGTG	pBin-HA	Expression the mutation (M5) of LcPIP1 in N. benthamiana
pBin-LcPIP1M6-HA-R	CTCTAGAGGATCCCCACCACTCGCCATGTCCACGGCATCGTCTGATAGGTG	pBin-HA	Expression the mutation (M6) of LcPIP1 in N. benthamiana
pBin-NbPIP1-F	ATAGCCGGTACCCCCATGTGTCCCCTTAGGATCATTC	pBin-RFP/HA	Clone NbPIP1 to pBin-RFP/HA for expression in N. benthamiana
pBin-NbPIP1-RFP-R	GGAGGAGGCCATCCCATCACTGTGATTGCGCTTCAAG	pBin-RFP	Clone NbPIP1 to pBin-RFP for expression in N. benthamiana
pBin-NbPIP1-HA-R	CTCTAGAGGATCCCCATCACTGTGATTGCGCTTCAAG	pBin-HA	Clone NbPIP1 to pBin-HA for expression in N. benthamiana
pBin-AtPIP1-F	ATAGCCGGTACCCCCATGTGTCCGTTAAGGCTTATCC	pBin-HA	Clone AtPIP1 to pBin-HA for expression in N. benthamiana
pBin-AtPIP1-HA-R	CTCTAGAGGATCCCCAGAAGAGCGTTTGGCATTTGAAC	pBin-HA	Clone AtPIP1 to pBin-HA for expression in N. benthamiana
pBin-CaPIP1-F	ATAGCCGGTACCCCCATGTGTCCCCTCAGAATCATTC	pBin-HA	Clone CaPIP1 to pBin-HA for expression in N. benthamiana
pBin-CaPIP1-HA-R	CTCTAGAGGATCCCCATCGGTGCGCTTCGAAGGAG	pBin-HA	Clone CaPIP1 to pBin-HA for expression in N. benthamiana
pBin-GmPIP1-F	ATAGCCGGTACCCCCATGTGTCCTCTGCGATTAATTCTG	pBin-HA	Clone GmPIP1 to pBin-HA for expression in N. benthamiana
pBin-GmPIP1-HA-R	CTCTAGAGGATCCCCCGATCTCTTGGAAGAATTAGAG	pBin-HA	Clone GmPIP1 to pBin-HA for expression in N. benthamiana
pBin-OsPIP1-F	ATAGCCGGTACCCCCATGTGCCCGCTGAGGGTGATCC	pBin-HA	Clone OsPIP1 to pBin-HA for expression in N. benthamiana
pBin-OsPIP1-HA-R	CTCTAGAGGATCCCCCTGGACCTTCTCAGATTCGCAT	pBin-HA	Clone OsPIP1 to pBin-HA for expression in N. benthamiana
pBin-EgPIP1-F	ATAGCCGGTACCCCCATGTGTCCCCTGAGGTTCATCCTC	pBin-HA	Clone EgPIP1 to pBin-HA for expression in N. benthamiana
pBin-EgPIP1-HA-R	CTCTAGAGGATCCCCGCTGCTCTTGACCTTATCCGGC	pBin-HA	Clone EgPIP1 to pBin-HA for expression in N. benthamiana
pBin-MtPIP1-F	ATAGCCGGTACCCCCATGTGCCCTTTGAGGCTAATTCTC	pBin-HA	Clone MtPIP1 to pBin-HA for expression in N. benthamiana
pBin-MtPIP1-HA-R	CTCTAGAGGATCCCCGCTAGATTTCTTTGAAGATGATGAT	pBin-HA	Clone MtPIP1 to pBin-HA for expression in N. benthamiana
pBin-PpPIP1-F	ATAGCCGGTACCCCCATGTGTCCCCTGAGGCTGATTTTGA	pBin-HA	Clone PpPIP1 to pBin-HA for expression in N. benthamiana
pBin-PpPIP1-HA-R	CTCTAGAGGATCCCCATTCGATGGTTTTGGGGACGCTG	pBin-HA	Clone PpPIP1 to pBin-HA for expression in N. benthamiana
pBin-CsPIP1-F	ATAGCCGGTACCCCCATGTGCCCGCTAAGGCTGATCC	pBin-HA	Clone CsPIP1 to pBin-HA for expression in N. benthamiana
pBin-CsPIP1-HA-R	CTCTAGAGGATCCCCAAGAGAACGCTTTGAGGAGGAACC	pBin-HA	Clone CsPIP1 to pBin-HA for expression in N. benthamiana
pBin-VvPIP1-F	ATAGCCGGTACCCCCATGTGTCCGCTCAGGCTCATTC	pBin-HA	Clone VvPIP1 to pBin-HA for expression in N. benthamiana
pBin-VvPIP1-HA-R	CTCTAGAGGATCCCCATCGGAAGGCTTGGAGGACGAA	pBin-HA	Clone VvPIP1 to pBin-HA for expression in N. benthamiana
pBin-ZmPIP1-F	ATAGCCGGTACCCCCATGTGCCCGCTGCGGGTCATC	pBin-HA	Clone ZmPIP1 to pBin-HA for expression in N. benthamiana
pBin-ZmPIP1-HA-R	CTCTAGAGGATCCCCCCGGACCTTCTCGGATTCTG	pBin-HA	Clone ZmPIP1 to pBin-HA for expression in N. benthamiana
pBin-LcPIP1PP-F	ATAGCCGGTACCCCCATGTGTCCTTTGAGGTTCATATTGG	pBin-HA	Clone LcPIP1PP to pBin-HA for expression in N. benthamiana
pBin-LcPIP1PP-HA-R	CTCTAGAGGATCCCCGTCTTTCTTCATTTCCCTCAG	pBin-HA	Clone LcPIP1PP to pBin-HA for expression in N. benthamiana
pBin-LcSERK3-F	ATAGCCGGTACCCCCATGGAGAGGGAGGTGCTGGCTC	pBin-RFP/HA	Clone LcSERK3 to pBin-RFP/HA for expression in N. benthamiana
pBin-LcSERK3-HA-R	CTCTAGAGGATCCCCCCTTGGACCGGATAACTCAACTG	pBin-HA	Clone LcSERK3 to pBin-HA for expression in N. benthamiana
pBin-LcSERK3-RFP-R	GGAGGAGGCCATCCCCCTTGGACCGGATAACTCAACTG	pBin-RFP	Clone LcSERK3 to pBin-RFP for expression in N. benthamiana
pBin-LcSERK3ECD-RFP-R	GGAGGAGGCCATCCCTGCTCCGGTAGCACTATTCC	pBin-RFP	Clone LcSERK3ECD to pBin-RFP for expression in N. benthamiana
pBin-LcSERK3CD-RFP-F	ATAGCCGGTACCCCCATGAGAAAACCTCAGGAATTT	pBin-RFP	Clone LcSERK3CD to pBin-RFP for expression in N. benthamiana
pBin-NbSERK3A-F	ATAGCCGGTACCCCCATGGATCAGTCGGTCTTGGTG	pBin-RFP/HA	Clone NbSERK3A to pBin-RFP/HA for expression in N. benthamiana
pBin-NbSERK3A-RFP-R	GGAGGAGGCCATCCCTCTTGGCCCCGACAATTC	pBin-RFP	Clone NbSERK3A to pBin-RFP for expression in N. benthamiana
pBin-NbSERK3A-HA-R	CTCTAGAGGATCCCCTCTTGGCCCCGACAATTC	pBin-HA	Clone NbSERK3A to pBin-HA for expression in N. benthamiana
pBin-NbSERK3B-F	ATAGCCGGTACCCCCATGGATCAGTCGGTCTTGTTG	pBin-RFP/HA	Clone NbSERK3B to pBin-RFP/HA for expression in N. benthamiana
pBin-NbSERK3B-RFP-R	CTCTAGAGGATCCCCTCTTGGCCCCGACAATTCATC	pBin-RFP	Clone NbSERK3B to pBin-RFP for expression in N. benthamiana
pBin-NbSERK3B-HA-R	CTCTAGAGGATCCCCTCTTGGCCCCGACAATTC	pBin-HA	Clone NbSERK3B to pBin-HA for expression in N. benthamiana
pBin-NbBAK1a-F	ATAGCCGGTACCCCCATGGATCAATGGCTATTGGGGATC	pBin-RFP	Clone NbBAK1a to pBin-RFP for expression in N. benthamiana
pBin-NbBAK1b-F	ATAGCCGGTACCCCCATGGATCAATGGATATTGGG	pBin-RFP	Clone NbBAK1b to pBin-RFP for expression in N. benthamiana
pBin-NbBAK1a/b-RFP-R	GGAGGAGGCCATCCCTCTTGGCCCTGATAACTCATCAGG	pBin-RFP	Clone NbBAK1a/b to pBin-RFP for expression in N. benthamiana
pBin-AtBAK1-F	ATAGCCGGTACCCCCATGGAACGAAGATTAATG	pBin-RFP/HA	Clone AtBAK1 to pBin-RFP/HA for expression in N. benthamiana
pBin-AtBAK1-RFP-R	GGAGGAGGCCATCCCTCTTGGACCCGAGGGGTATTCG	pBin-RFP	Clone AtBAK1 to pBin-RFP for expression in N. benthamiana
pBin-AtBAK1-HA-R	CTCTAGAGGATCCCCTCTTGGACCCGAGGGGTATTCG	pBin-HA	Clone AtBAK1 to pBin-HA for expression in N. benthamiana
pBin-PsXEG1-F	ATAGCCGGTACCCCCATGAAGGGATTCTTCGCCGGTG	pBin-HA	Clone PsXEG1 to pBin-HA for expression in N. benthamiana
pBin-PsXEG1-HA-R	CTCTAGAGGATCCCCGTTGACCGCAGCCGAGAACGAG	pBin-HA	Clone PsXEG1 to pBin-HA for expression in N. benthamiana
pBin-PsXEG1△sp-F	ATAGCCGGTACCCCCATGGACTACTGCGGCCAGTGGGAC	pBin-HA	Expression the mutation of PsXEG1 in N. benthamiana
pBin-LcPIP1sp+PsXEG1-R1	CTGGCCGCAGTAGTCGGCGAGAGTGGCGGAAAGGA	pBin-HA	Expression the mutation (LcPIP1sp-PsXEG1△SP) of PsXEG1 in N. benthamiana
pBin-LcPIP1sp+PsXEG1-F2	GACTACTGCGGCCAGTGGGAC	pBin-HA	Expression the mutation (LcPIP1sp-PsXEG1△SP) of PsXEG1 in N. benthamiana
pGR107-LcPIP1-HA-F	CTAGCATCGATTCCCATGTGTCCTCTCAGGTTCATC	pGR107-HA	Clone LcPIP1 to pGR107 for expression in N. benthamiana
pGR107-LcPIP1-HA-R	CTCTAGAGGATCCCCTGAACTTTTCGAAGACGAC	pGR107-HA	Clone LcPIP1 to pGR107 for expression in N. benthamiana
BD-PlPeL1/PlPeL1-like△sp-F	GGCCATGGAGGCCGAATTCATCAACACCGGCACTGCACC	pGBKT7	Clone PlPeL1/PlPeL1-like to pGBKT7 for yeast two-hybrid assay
BD-PlPeL1△sp-R	GCAGGTCGACGGATCCTTACTTGCCAAACTGCCCCATT	pGBKT7	Clone PlPeL1 to pGBKT7 for yeast two-hybrid assay
BD-PlPeL1-like△sp-R	GCAGGTCGACGGATCCTTAAGGACGGGAGTTGCACTTGAT	pGBKT7	Clone PlPeL1-like to pGBKT7 for yeast two-hybrid assay
AD-LcPIP1△sp-F	CATGGAGGCCAGTGAATTCGGCTTTTTCGTCCTCAGA	pGADT7	Clone LcPIP1 to pGBKT7 for yeast two-hybrid assay
AD-LcPIP1△sp-R	CACCCGGGTGGAATTCTTATGAACTTTTCGAAGACGACGAC	pGADT7	Clone LcPIP1 to pGBKT7 for yeast two-hybrid assay
pGEX6P-PlPeL1△sp-F	CCTGGGATCCCCGGAATTCATGATCAACACCGGCACTGCAC	pGEX6P-1	Clone PlPeL1 to pGEX6P-1 vector for expression in E. coli
pGEX6P-PlPeL1△sp-R	GTCGACCCGGGAATTCTTACTTGCCAAACTGCCCCA	pGEX6P-1	Clone PlPeL1 to pGEX6P-1 vector for expression in E. coli
pGEX6P-PlPeL1-like△sp-R	GTCGACCCGGGAATTCTTAAGGACGGGAGTTGCACTTG	pGEX6P-1	Clone PlPeL1-like to pGEX6P-1 vector for expression in E. coli
pGEX6P-LcSERK3-F	CCTGGGATCCCCGGAATTCATGAATGTGGAAGGAGATGCTTTGCA	pGEX6P-1	Clone LcSERK3 to pGEX6P-1 vector for expression in E. coli
pGEX6P-LcSERK3-R	GTCGACCCGGGAATTCTTACCTTGGACCGGATAACTCAAC	pGEX6P-1	Clone LcSERK3 to pGEX6P-1 vector for expression in E. coli
32a-LcPIP1-F	ATGGCTGATATCGGATCCGGCTTTTTCGTCCTCAGA	pET32a	Clone LcPIP1 to pET32a vector for expression in E. coli
32a-LcPIP1-R	GCTCGAATTCGGATCCTTATGAACTTTTCGAAGACGAC	pET32a	Clone LcPIP1 to pET32a vector for expression in E. coli
pSUC-EcoRI-LcPIP1-F	GCTCGGAATTTTAATTAAGAATTCATGTGTCCTCTCAGGTTC	pSUC2	Clone LcPIP1 signal peptide to pSUC2 for yeast signal trap assay
pSUC-XhoI-LcPIP1-R	ACTCACTATAGGGAGAACCTCGAGAAAGCCGGCGAGAGTGG	pSUC2	Clone LcPIP1 signal peptide to pSUC2 for yeast signal trap assay
pSUC-EcoRI-PlPeL1/PlPeL1-like-F	GCTCGGAATTTTAATTAAGAATTCATGAAGATCTTCCACTTC	pSUC2	Clone PlPeL1/PlPeL1-like signal peptide to pSUC2 for yeast signal trap assay
pSUC-XhoI-PlPeL1/PlPeL1-like-R	ACTCACTATAGGGAGAACCTCGAGGGCGACGGTAGTGTGTATG	pSUC2	ClonePlPeL1/PlPeL1-like signal peptide to pSUC2 for yeast signal trap assay
TRV2-NbPIP1-F	GTAAGGTTACCGAATTCTGTGTCCCCTTAGGATCATTC	TRV2	Constructtion TRV2 vector for VIGS in N. benthamiana
TRV2-NbPIP1-R	AGGCCTTCTAGAGAATTCACTGTGATTGCGCTTCAAGT	TRV2	Constructtion TRV2 vector for VIGS in N. benthamiana
TRV2-SERK3-F	GTGAGTAAGGTTACCGAATTCGTGAGGGTGGTGAGCGGGATA	TRV2	Constructtion TRV2 vector for VIGS in N. benthamiana
TRV2-SERK3-R	TGGAGGCCTTCTAGAGAATTCGCTCATAACTGGGCAAAGGG	TRV2	Constructtion TRV2 vector for VIGS in N. benthamiana
TRV2-SOBIR1-F	GTGAGTAAGGTTACCGAATTCAATCTTTATCCACCAGATCATGC	TRV2	Constructtion TRV2 vector for VIGS in N. benthamiana
TRV2-SOBIR1-R	TGGAGGCCTTCTAGAGAATTCAGAGATGATAATTCAGATGG	TRV2	Constructtion TRV2 vector for VIGS in N. benthamiana
TRV2-RAR1-F	GTGAGTAAGGTTACCGAATTCGAGTTGTTGCAAGAAAAGCA	TRV2	Constructtion TRV2 vector for VIGS in N. benthamiana
TRV2-RAR1-R	TGGAGGCCTTCTAGAGAATTCATCGCATTGCTGTACATCTG	TRV2	Constructtion TRV2 vector for VIGS in N. benthamiana
TRV2-NDR1-F	GTGAGTAAGGTTACCGAATTCTACCTGCCCTTAACAACTCTG	TRV2	Constructtion TRV2 vector for VIGS in N. benthamiana
TRV2-NDR1-R	TGGAGGCCTTCTAGAGAATTCGACCCATTTGAAACCATCTT	TRV2	Constructtion TRV2 vector for VIGS in N. benthamiana
TRV2-EDS1-F	GTGAGTAAGGTTACCGAATTCAGCACGAGGTAGTTGTAAG	TRV2	Constructtion TRV2 vector for VIGS in N. benthamiana
TRV2-EDS1-R	TGGAGGCCTTCTAGAGAATTCAACAGCATCTGGATTCTCAA	TRV2	Constructtion TRV2 vector for VIGS in N. benthamiana
TRV2-SIPK-F	GTGAGTAAGGTTACCGAATTCGGTGGCAGGTTCATTCAA	TRV2	Constructtion TRV2 vector for VIGS in N. benthamiana
TRV2-SIPK-R	TGGAGGCCTTCTAGAGAATTCGTGGTGGTGGTATTATATCTCT	TRV2	Constructtion TRV2 vector for VIGS in N. benthamiana
TRV2-MEK1-F	GTGAGTAAGGTTACCGAATTCGGAAGTGGTGGTGTTGTT	TRV2	Constructtion TRV2 vector for VIGS in N. benthamiana
TRV2-MEK1-R	TGGAGGCCTTCTAGAGAATTCTGCGAGATATGGTTCAAGAA	TRV2	Constructtion TRV2 vector for VIGS in N. benthamiana
TRV2-MEK2-F	GTGAGTAAGGTTACCGAATTCATTATCTCCACAGGCGTAAG	TRV2	Constructtion TRV2 vector for VIGS in N. benthamiana
TRV2-MEK2-R	TGGAGGCCTTCTAGAGAATTCGCTAACACCAAGACTCCATA	TRV2	Constructtion TRV2 vector for VIGS in N. benthamiana
TRV2-MAP3Kα-F	GTGAGTAAGGTTACCGAATTCTTGGTGGTTCTGGTTCTG	TRV2	Constructtion TRV2 vector for VIGS in N. benthamiana
TRV2-MAP3Kα-R	TGGAGGCCTTCTAGAGAATTCAAGGTGATGATGTGGTAGTT	TRV2	Constructtion TRV2 vector for VIGS in N. benthamiana
TRV2-WRKY1-F	GTGAGTAAGGTTACCGAATTCAAGTCCCATAGTGAACCAC	TRV2	Constructtion TRV2 vector for VIGS in N. benthamiana
TRV2-WRKY1-R	TGGAGGCCTTCTAGAGAATTCCCACTTACGCCTGTTAAACT	TRV2	Constructtion TRV2 vector for VIGS in N. benthamiana
TRV2-WRKY3-F	GTGAGTAAGGTTACCGAATTCAGAATGTCTGCAACAATGGA	TRV2	Constructtion TRV2 vector for VIGS in N. benthamiana
TRV2-WRKY3-R	TGGAGGCCTTCTAGAGAATTCAGAAAACTCTATGGCCTCA	TRV2	Constructtion TRV2 vector for VIGS in N. benthamiana
TRV2-SGT1-F	GTGAGTAAGGTTACCGAATTCCAATTGCCATGACTCCTAAGAAC	TRV2	Constructtion TRV2 vector for VIGS in N. benthamiana
TRV2-SGT1-R	TGGAGGCCTTCTAGAGAATTCACCGACTGATTAGGTAGTTCTCCAG	TRV2	Constructtion TRV2 vector for VIGS in N. benthamiana
TRV2-NPR1-F	GTGAGTAAGGTTACCGAATTCGCAAACATTTGTGGTAAAGCATG	TRV2	Constructtion TRV2 vector for VIGS in N. benthamiana
TRV2-NPR1-R	TGGAGGCCTTCTAGAGAATTCTGCTACAGCATAATGGAGAGC	TRV2	Constructtion TRV2 vector for VIGS in N. benthamiana
PlPeL1 sgRNA sense 1	CTAGCTAGTCGCTGATGAGTCCGTGAGGACGAAACGAGTAAGCTCGTCCGACTACTACGAGCTCGTCG	pYF2.3G-Ribo-sgRNA	Constructtion pYF2.3G-RibosgRNA to target PlPeL1
PlPeL1 sgRNA Antisense 1	AAACCGACGAGCTCGTAGTAGTCGGACGAGCTTACTCGTTTCGTCCTCACGGACTCATCAGCGACTAG	pYF2.3G-Ribo-sgRNA	Constructtion pYF2.3G-RibosgRNA to target PlPeL1
PlPeL1 sgRNA sense 2	CTAGCCAGTCACTGATGAGTCCGTGAGGACGAAACGAGTAAGCTCGTCTGACTGTATCGATACTTGCT	pYF2.3G-Ribo-sgRNA	Constructtion pYF2.3G-RibosgRNA to target PlPeL1
PlPeL1 sgRNA Antisense 2	AAACAGCAAGTATCGATACAGTCAGACGAGCTTACTCGTTTCGTCCTCACGGACTCATCAGTGACTGG	pYF2.3G-Ribo-sgRNA	Constructtion pYF2.3G-RibosgRNA to target PlPeL1
PlPeL1-like sgRNA sense 1	CTAGCTCCACTCTGATGAGTCCGTGAGGACGAAACGAGTAAGCTCGTCAGTGGAAGCAGAGTCGGCTG	pYF2.3G-Ribo-sgRNA	Constructtion pYF2.3G-RibosgRNA to target PlPeL1-like
PlPeL1-like sgRNA Antisense 1	AAACCAGCCGACTCTGCTTCCACTGACGAGCTTACTCGTTTCGTCCTCACGGACTCATCAGAGTGGAG	pYF2.3G-Ribo-sgRNA	Constructtion pYF2.3G-RibosgRNA to target PlPeL1-like
PlPeL1-like sgRNA sense 2	CTAGCAACGCGCTGATGAGTCCGTGAGGACGAAACGAGTAAGCTCGTCCGCGTTGATGGAATTGGTGG	pYF2.3G-Ribo-sgRNA	Constructtion pYF2.3G-RibosgRNA to target PlPeL1-like
PlPeL1-like sgRNA Antisense 2	AAACCCACCAATTCCATCAACGCGGACGAGCTTACTCGTTTCGTCCTCACGGACTCATCAGCGCGTTG	pYF2.3G-Ribo-sgRNA	Constructtion pYF2.3G-RibosgRNA to target PlPeL1-like
PlPeL1/PlPeL1-like sgRNA sense 1	CTAGCACCTGACTGATGAGTCCGTGAGGACGAAACGAGTAAGCTCGTCTCAGGTGTGATCATCGGTAA	pYF2.3G-Ribo-sgRNA	Constructtion pYF2.3G-RibosgRNA to target PlPeL1 and PlPeL1-like
PlPeL1/PlPeL1-like sgRNA Antisense 1	AAACTTACCGATGATCACACCTGAGACGAGCTTACTCGTTTCGTCCTCACGGACTCATCAGTCAGGTG	pYF2.3G-Ribo-sgRNA	Constructtion pYF2.3G-RibosgRNA to target PlPeL1 and PlPeL1-like
PlPeL1/PlPeL1-like sgRNA sense 2	CTAGCACCACTCTGATGAGTCCGTGAGGACGAAACGAGTAAGCTCGTCAGTGGTCGTCGTGCTGGTAG	pYF2.3G-Ribo-sgRNA	Constructtion pYF2.3G-RibosgRNA to target PlPeL1 and PlPeL1-like
PlPeL1/PlPeL1-like sgRNA Antisense 2	AAACCTACCAGCACGACGACCACTGACGAGCTTACTCGTTTCGTCCTCACGGACTCATCAGAGTGGTG	pYF2.3G-Ribo-sgRNA	Constructtion pYF2.3G-RibosgRNA to target PlPeL1 and PlPeL1-like
PlPeL1-LF	ACTAGTGGATCCCCCGGCGACGGTAGTGTGTATGG	pBluescript II KS	Generation vector to knockout PlPeL1 in P. litchii
PlPeL1-LR	ATCTTGTTCAATCATCGCATTGTCGAGTATGCCTGAA	pBluescript II KS	Generation vector to knockout PlPeL1 in P. litchii
PlPeL1-RF	GACGAGTTCTTCTGAAGCTGTTAAGATGCCTCCTATG	pBluescript II KS	Generation vector to knockout PlPeL1 in P. litchii
PlPeL1-RR	GAATTCCTGCAGCCCGCGTGTTTGCGGGTGATCCG	pBluescript II KS	Generation vector to knockout PlPeL1 in P. litchii
NPTII-F1	ATACTCGACAATGCGATGATTGAACAAGATGGATTGCAC	pBluescript II KS	Generation vector to knockout PlPeL1 in P. litchii
NPTII-R1	GGCATCTTAACAGCTTCAGAAGAACTCGTCAAGAAGGC	pBluescript II KS	Generation vector to knockout PlPeL1 in P. litchii
PlPeL1-like-LF	ACTAGTGGATCCCCCTCAATTGCTGGCTGTAGGTG	pBluescript II KS	Generation vector to knockout PlPeL1-like in P. litchii
PlPeL1-like-LR	ATCTTGTTCAATCATGCAGAATGTTTTGCGTTGAG	pBluescript II KS	Generation vector to knockout PlPeL1-like in P. litchii
PlPeL1-like-RF	GACGAGTTCTTCTGAGCCGTTAACTCTTTTGCGTAAG	pBluescript II KS	Generation vector to knockout PlPeL1-like in P. litchii
PlPeL1-like-RR	GAATTCCTGCAGCCCCGTAGTCGAACTCTTTTAGCATG	pBluescript II KS	Generation vector to knockout PlPeL1-like in P. litchii
NPTII-F2	CGCAAAACATTCTGCATGATTGAACAAGATGGATTGCAC	pBluescript II KS	Generation vector to knockout PlPeL1-like in P. litchii
NPTII-R2	AAAAGAGTTAACGGCTCAGAAGAACTCGTCAAGAAGGC	pBluescript II KS	Generation vector to knockout PlPeL1-like in P. litchii
PlPeL1/PlPeL1-like-LF	ACTAGTGGATCCCCCGCGTGTTTGCGGGTGATCCG	pBluescript II KS	Generation vector to knockout PlPeL1 and PlPeL1-like in P. litchii
PlPeL1/PlPeL1-like-LR	ATCTTGTTCAATCATAGCTGTTAAGATGCCTCCTATG	pBluescript II KS	Generation vector to knockout PlPeL1 and PlPeL1-like in P. litchii
PlPeL1/PlPeL1-like-RF	GACGAGTTCTTCTGAGCCGTTAACTCTTTTGCGTAAG	pBluescript II KS	Generation vector to knockout PlPeL1 and PlPeL1-like in P. litchii
PlPeL1/PlPeL1-like-RR	GAATTCCTGCAGCCCCGTAGTCGAACTCTTTTAGCATG	pBluescript II KS	Generation vector to knockout PlPeL1 and PlPeL1-like in P. litchii
NPTII-F3	GGCATCTTAACAGCTATGATTGAACAAGATGGATTGCAC	pBluescript II KS	Generation vector to knockout PlPeL1 and PlPeL1-like in P. litchii
NPTII-R3	AAAAGAGTTAACGGCTCAGAAGAACTCGTCAAGAAGGC	pBluescript II KS	Generation vector to knockout PlPeL1 and PlPeL1-like in P. litchii
1-F1	AGGTGAGCTCGTCGATGGTGGTC		Primers used in verifing PlPeL1 knockout mutants in P. litchii
1-R1	CATCTTAACAGCTTCAGAAGAAC		Primers used in verifing PlPeL1 knockout mutants in P. litchii
1-F2	CTCGACAATGCGATGATTGAACA		Primers used in verifing PlPeL1 knockout mutants in P. litchii
1-R2	GGTCCACCTTCTCCATTGACT		Primers used in verifing PlPeL1 knockout mutants in P. litchii
1-F3	ATGAAGATCTTCCACTTCAGTT		Primers used in verifing PlPeL1 knockout mutants in P. litchii
1-R3	TTACTTGCCAAACTGCCCCAT		Primers used in verifing PlPeL1 knockout mutants in P. litchii
1-1-F1	GAATGAGGATGTTGTGGCTAAG		Primers used in verifing PlPeL1-like knockout mutants in P. litchii
1-1-R1	AGAGTTAACGGCTCAGAAGAAC		Primers used in verifing PlPeL1-like knockout mutants in P. litchii
1-1-F2	ACTATACACAACATGATTGAACA		Primers used in verifing PlPeL1-like knockout mutants in P. litchii
1-1-R2	GAGTGACGAGTCTTGCTCATG		Primers used in verifing PlPeL1-like knockout mutants in P. litchii
1-1-F3	ATGAAGATCTTCCACTTCAGTT		Primers used in verifing PlPeL1-like knockout mutants in P. litchii
1-1-R3	TTAAGGACGGGAGTTGCACTTG		Primers used in verifing PlPeL1-like knockout mutants in P. litchii
F1	CCGGACTTACTTGCCAAACTGC		Primers used in verifing PlPeL1/PlPeL1-like knockout mutants in P. litchii
F2	TCTTAACAGCTATGATTGAACA		Primers used in verifing PlPeL1/PlPeL1-like knockout mutants in P. litchii
atpip1-F1	GAATGGCCTACCTAATTTGACAC		Primers used in verifing atpip1 mutants in Arabidopsis thaliana
atpip1-R1	AACTGGGATAAAGGCTTCGACT		Primers used in verifing atpip1 mutants in Arabidopsis thaliana
TRV2-F	TTATGTTCAGGCGGTTCTT		Verifing primers used in TRV2
TRV2-R	CTTCAGACACGGATCTACTT		Verifing primers used in TRV2
pBinRFP-F	GCATTCTACTTCTATTGCAGC		Verifing primers used in pBinRFP
pBinRFP-R	CTCCATGCGCACCTTGAAG		Verifing primers used in pBinRFP
pBinHA/Flag-F	GCATTCTACTTCTATTGCAGC		Verifing primers used in pBinHA/Flag
pBinHA/Flag-R	CTCCATGCGCACCTTGAAG		Verifing primers used in pBinHA/Flag
pGR107-HA-F	CAATCACAGTGTTGGCTTGC		Verifing primers used in pGR107-HA
pGR107-HA-R	GACCCTATGGGCTGTGTTG		Verifing primers used in pGR107-HA
pGBKT7-F	TAATACGACTCACTATAGGGCG		Verifing primers used in pGBKT7
pGBKT7-R	TTCGTTTTAAAACCTAAGAGTC		Verifing primers used in pGBKT7
pGADT7-F	TAATACGACTCACTATAGGGCGA		Verifing primers used in pGADT7
pGADT7-R	AGATGGTGCACGATGCACAG		Verifing primers used in pGADT7
pGEX6P-1-F	CAATGTGCCTGGATGCGTTCC		Verifing primers used in pGEX6P-1
pGEX6P-1-R	GGAGCTGCATGTGTCAGAGGTT		Verifing primers used in pGEX6P-1
pET32a-F	TCGAACGCCAGCACATGGAC		Verifing primers used in pET32a
pET32a-R	GCAGCCGGATCTCAGTGGT		Verifing primers used in pET32a
pSUC2-F	GGTGTGAAGTGGACCAAAGGTCTA		Verifing primers used in pSUC2
pSUC2-R	CCTCGTCATTGTTCTCGTTCCCTT		Verifing primers used in pSUC2
M13F	TGTAAAACGACGGCCAGT		Verifing primers used in pBluescript II KS or pYF2.3G-Ribo-sgRNA
M13R	CAGGAAACAGCTATGACC		Verifing primers used in pBluescript II KS
RPL41_Pseq_F	CAAGCCTCACTTTCTGCTGACTG		Verifing primers used in pYF2.3G-Ribo-sgRNA
PlActin-qRTF	TCACGCTATTGTTCGTCTGG		For qRT-PCR
PlActin-qRTR	TCATCTCCTGGTCGAAGTCC		For qRT-PCR
PlPeL1-qRTF	CTCTCTACACGAATACAGGTTCG		For qRT-PCR
PlPeL1-qRTR	AACTGCCCCATTTGAGTCTG		For qRT-PCR
PlPeL1-like-qRTF	GGCTACGGAAACGAGTTCTG		For qRT-PCR
PlPeL1-like-qRTR	AGGTTGAGGAAGTGGAAGCA		For qRT-PCR
PcActin-qRTF	GTACTGCAACATCGTGCTGTCC		For qRT-PCR
PcActin-qRTR	TTAGAAGCACTTGCGGTGCACG		For qRT-PCR
NbEFla-qRTF	TTGCTTGCTTTCACCCTTGG		For qRT-PCR
NbEFla-qRTR	TCGAAACCAGAGATGGGGAC		For qRT-PCR
LcActin-qRTF	ACCGTATGAGCAAGGAAATCACTG		For qRT-PCR
LcActin-qRTR	TCGTCGTACTCACCCTTTGAAATC		For qRT-PCR
LcPIP1-qRTF	ATCTTCCTTTCCGCCACTCT		For qRT-PCR
LcPIP1-qRTR	CAAACGTCCAGAACCCAGAT		For qRT-PCR
NbPIP1-qRTF	CTCCGGAACCTCAAATCTCA		For qRT-PCR
NbPIP1-qRTR	TTACCCCTTATTAGATCAATC		For qRT-PCR
AtPIP1-qRTF	TTCGTCCTCCAGAAGCTCAA		For qRT-PCR
AtPIP1-qRTR	GATAGCGACCACTTGCCATG		For qRT-PCR
AtUBC9-qRTF	CATCGGATAGCCCTTATTCTG		For qRT-PCR
AtUBC9-qRTR	TGGAACACCTTCGTCCTAAAA		For qRT-PCR
NbRAR1-qRTF	ATCCTGCTCCGGTGAAGAAG		For qRT-PCR
NbRAR1-qRTR	ATCCTCTCATCCGGTCATGG		For qRT-PCR
NbNDR1-qRTF	ACCTGCCCTTAACAACTCTGA		For qRT-PCR
NbNDR1-qRTR	GCTTTCTTGTCATGACCTTGGT		For qRT-PCR
NbEDS1-qRTF	TCCCGGAATTATCAGCACGA		For qRT-PCR
NbEDS1-qRTR	TGGATTCTCAACGACCACCA		For qRT-PCR
NbSIPK-qRTF	TGTACACCAGCTGCGTCTTA		For qRT-PCR
NbSIPK-qRTR	TGGAGCGAGTTCAGGTAAGG		For qRT-PCR
NbMEK1-qRTF	GCATGGCCGAGCTTTTATGA		For qRT-PCR
NbMEK1-qRTR	TGGCTCAAAAGGTCCAAAGC		For qRT-PCR
NbMEK2-qRTF	TTGCTGACTTTGGGGTTTCG		For qRT-PCR
NbMEK2-qRTR	ATCACCTGACCTCCCAACAG		For qRT-PCR
NbMAP3Kα-qRTF	AAGCCATCCAGTGATCACCA		For qRT-PCR
NbMAP3Kα-qRTR	GTTTCTTGTGGTGGGTCTGG		For qRT-PCR
NbWRKY1-qRTF	TAGTCAACGATGGTCACCGC		For qRT-PCR
NbWRKY1-qRTR	ACATGTTTGTTTTCACCTGATTCC		For qRT-PCR
NbWRKY3-qRTF	CGGAAGCCCAAAGATTCTACTT		For qRT-PCR
NbWRKY3-qRTR	TTCTGCCCATATTTCCTCCATG		For qRT-PCR
NbSGT1-qRTF	GCCCAGTTATCCTTCCTCGA		For qRT-PCR
NbSGT1-qRTR	GGCTCTTCTGGTGTCCTCAT		For qRT-PCR
NbNPR1-qRTF	TGAGATTCTGGAGCAAGCA		For qRT-PCR
NbNPR1-qRTR	GTTGTCCTCTGTGCGTTGA		For qRT-PCR
NbSOBIR1-qRTF	CTTAGAAAAACTCTCTTTAGC		For qRT-PCR
NbSOBIR1-qRTR	TATGGATTGGAGTGACATTATG		For qRT-PCR
NbSERK3-qRTF	ATTGCTGGAGGAGTTGCTGCCGG		For qRT-PCR
NbSERK3-qRTR	CCACGTACAGCAGTGGTAACAT		For qRT-PCR
NbPR1-qRTF	CCGCCTTCCCTCAACTCAAC		For qRT-PCR
NbPR1-qRTR	GCACAACCAAGACGTACTGAG		For qRT-PCR
NbPR2-qRTF	CATCACAGGGTTCGTTTAGGA		For qRT-PCR
NbPR2-qRTR	GGGTTCTTGTTGTTCTCATCA		For qRT-PCR
NbLOX-qRTF	CCTTAAGAGGAGATGGAACT		For qRT-PCR
NbLOX-qRTR	TCTAAGCTCATAAGCAATGG		For qRT-PCR
NbERF1-qRTF	GGCGAATTTTCCGGGAGACT		For qRT-PCR
NbERF1-qRTR	GGCTCCGATTTTACTTCGCC		For qRT-PCR
NbNDR1-qRTF	CATGCGTATTAGGCTTAAGGTTG		For qRT-PCR
NbNDR1-qRTR	GATGATGATCTGCCATTAGACCC		For qRT-PCR
CYP71D20-qRTF	AAGGTCCACCGCACCATGTCCTTAGAG		For qRT-PCR
CYP71D20-qRTF	AAGAATTCCTTGCCCCTTGAGTACTTGC		For qRT-PCR
NbPti5-qRTF	CCTCCAAGTTTGAGCTCGGATAGT		For qRT-PCR
NbPti5-qRTR	CCAAGAAATTCTCCATGCACTCTGTC		For qRT-PCR
NbAcre31-qRTF	AATTCGGCCATCGTGATCTTGGTC		For qRT-PCR
NbAcre31-qRTR	GAGAAACTGGGATTGCCTGAAGGA		For qRT-PCR
NbWRKY7-qRTF	CACAAGGGTACAAACAACACAG		For qRT-PCR
NbWRKY7-qRTR	GGTTGCATTTGGTTCATGTAAG		For qRT-PCR
NbWRKY8-qRTF	AACAATGGTGCCAATAATGC		For qRT-PCR
NbWRKY8-qRTR	TGCATATCCTGAGAAACCATT		For qRT-PCR
NbFRK-qRTF	AGATGGAGCCTCTCACGTG		For qRT-PCR
NbFRK-qRTR	TGACCAGATATTAGCTCCAAG		For qRT-PCR
NbWRKY33-qRTF	TGCAGCAGATACAAATTTCCATC		For qRT-PCR
NbWRKY33-qRTR	ACAGCTGCCAATCAATCTATAG		For qRT-PCR
