# Supplementary material for: A plant cell death-inducing protein from litchi interacts with Peronophythora litchii pectate lyase and enhances plant resistance
Source: Nat Commun. 2024 Jan 2;15:22. doi: 10.1038/s41467-023-44356-y (PMC10761943; doi:10.1038/s41467-023-44356-y)
Supplement: Supplementary file 8 — Supplementary Data 5 [file 41467_2023_44356_MOESM8_ESM.xlsx]

## Sheet: Supplementary Table 5
Supplementary Data 5 Plasmid constructs used in this study
Constructs	Description
pBin-PlPeL1-HA	PlPeL1 was cloned into the pBin-HA vector for expression and Co-IP studies in N. benthamiana.
pBin-PlPeL1-like-HA	PlPeL1-like was cloned into the pBin-HA vector for expression and Co-IP studies in N. benthamiana.
pBin-PlPeL1M1-HA	PlPeL1M1 was inserted into the pBin-HA vector for expression in N. benthamiana.
pBin-PlPeL1-likeM1-HA	PlPeL1-likeM1 was inserted into the pBin-HA vector for expression in N. benthamiana.
pBin-LcPIP1-HA	LcPIP1 was cloned into the pBin-HA vector for expression and Co-IP studies in N. benthamiana.
pBin-LcPIP1△sp-HA	LcPIP1ΔSP (lacking its SP) was inserted into the pBin-HA vector for expression in N. benthamiana.
pBin-PR1sp-LcPIP1△sp-HA	PR1sp-LcPIP1△sp was inserted into the pBin-HA vector for expression in N. benthamiana.
pBin-NbPIP1-HA	NbPIP1 was cloned into the pBin-HA vector for expression in N. benthamiana.
pBin-AtPIP1-HA	AtPIP1 was cloned into the pBin-HA vector for expression and Co-IP studies in N. benthamiana.
pBin-CaPIP1-HA	CaPIP1 was cloned into the pBin-HA vector for expression in N. benthamiana.
pBin-GmPIP1-HA	GmPIP1 was cloned into the pBin-HA vector for expression in N. benthamiana.
pBin-OsPIP1-HA	OsPIP1 was cloned into the pBin-HA vector for expression in N. benthamiana.
pBin-EgPIP1-HA	EgPIP1 was cloned into the pBin-HA vector for expression in N. benthamiana.
pBin-MtPIP1-HA	MtPIP1 was cloned into the pBin-HA vector for expression in N. benthamiana.
pBin-PpPIP1-HA	PpPIP1 was cloned into the pBin-HA vector for expression in N. benthamiana.
pBin-CsPIP1-HA	CsPIP1 was cloned into the pBin-HA vector for expression in N. benthamiana.
pBin-VvPIP1-HA	VvPIP1 was cloned into the pBin-HA vector for expression in N. benthamiana.
pBin-ZmPIP1-HA	ZmPIP1 was cloned into the pBin-HA vector for expression in N. benthamiana.
pBin-LcPIP1PP-HA	LcPIP1PP was cloned into the pBin-HA vector for expression in N. benthamiana.
pBin-PsXEG1-HA	PsXEG1was cloned into the pBin-HA vector for expression in N. benthamiana.
pBin-PsXEG1△sp-HA	PsXEG1ΔSP (lacking its SP) was inserted into the pBin-HA vector for expression in N. benthamiana.
pBin-LcPIP1sp-PsXEG1△sp-HA	LcPIP1sp-PsXEG1△sp was inserted into the pBin-HA vector for expression in N. benthamiana.
pBin-LcSERK3-HA	LcSERK3 was cloned into the pBin-HA vector for expression and Co-IP studies in N. benthamiana.
pBin-NbSERK3A-HA	NbSERK3A was cloned into the pBin-HA vector for expression and Co-IP studies in N. benthamiana.
pBin-NbSERK3B-HA	NbSERK3B was cloned into the pBin-HA vector for expression and Co-IP studies in N. benthamiana.
pBin-AtBAK1-HA	AtBAK1 was cloned into the pBin-HA vector for expression and Co-IP studies in N. benthamiana.
pBin-NbPIP1-RFP	NbPIP1 was cloned into the pBin-RFP vector for expression and Co-IP studies in N. benthamiana.
pBin-AtPIP1-RFP	AtPIP1 was cloned into the pBin-RFP vector for expression and Co-IP studies in N. benthamiana.
pBin-LcPIP1-RFP	LcPIP1 was cloned into the pBin-RFP vector for expression and Co-IP studies in N. benthamiana.
pBin-NbSERK3A-RFP	NbSERK3A was cloned into the pBin-RFP vector for expression and Co-IP studies in N. benthamiana.
pBin-NbSERK3B-RFP	NbSERK3B was cloned into the pBin-RFP vector for expression and Co-IP studies in N. benthamiana.
pBin-NbBAK1a-RFP	NbBAK1a was cloned into the pBin-RFP vector for expression and Co-IP studies in N. benthamiana.
pBin-NbBAK1b-RFP	NbBAK1b was cloned into the pBin-RFP vector for expression and Co-IP studies in N. benthamiana.
pBin-AtBAK1-RFP-R	AtBAK1 was cloned into the pBin-RFP vector for expression and Co-IP studies in N. benthamiana.
pBin-LcSERK3-RFP-R	LcSERK3 was cloned into the pBin-RFP vector for expression and Co-IP studies in N. benthamiana.
pBin-LcSERK3ECD-RFP-R	LcSERK3ECD was inserted into the pBin-RFP vector for expression and Co-IP studies in N. benthamiana.
pBin-LcSERK3CD-RFP-F	LcSERK3CD was inserted into the pBin-RFP vector for expression and Co-IP studies in N. benthamiana.
pBin-PlPeL1M1-RFP	PlPeL1M1 was inserted into the pBin-RFP vector for expression and Co-IP studies in N. benthamiana.
pBin-PlPeL1-likeM1-RFP	PlPeL1-likeM1 was inserted into the pBin-RFP vector for expression and Co-IP studies in N. benthamiana.
pBin-LcPIP1-Flag	LcPIP1 was cloned into the pBin-Flag vector for expression and Co-IP studies in N. benthamiana.
pGR107-LcPIP1-HA	LcPIP1 was cloned into the pGR107-HA vector for expression in N. benthamiana.
pGR107-GFP-HA	GFP (green fluorescence protein) was cloned into the pGR107-HA vector for expression in N. benthamiana.
pGBKT7-PlPeL1△sp	PlPeL1△sp was inserted into the pGBKT7 vector for yeast two-hybrid (Y2H) assays to screen and identify interacting proteins within yeast cells.
pGBKT7-PlPeL1-like△sp	PlPeL1-like△sp was inserted into the pGBKT7 vector for yeast two-hybrid (Y2H) assays to identify interacting protein within yeast cells.
pGADT7-LcPIP1△sp	LcPIP1△sp was inserted into the pGADT7 vector for yeast two-hybrid (Y2H) assays to identify interacting proteins within yeast cells.
pGEX6P-1-PlPeL1△sp	pGEX-6P-1-PlPeL1△sp vector was employed to express and purify GST-PlPeL1△sp in E. coli for use in GST Pull-down assays.
pGEX6P-1-PlPeL1-like△sp	pGEX-6P-1-PlPeL1-like△sp vector was employed to express and purify GST-PlPeL1-like△sp in E. coli for use in GST Pull-down assays.
pGEX6P-1-LcSERK3△sp	pGEX-6P-1-LcSERK3△sp vector was employed to express and purify GST-LcSERK3△sp in E. coli for use in GST Pull-down assays.
pGEX6P-1-NbSERK3A△sp	pGEX-6P-1-NbSERK3A△sp vector was employed to express and purify GST-NbSERK3A△sp in E. coli for use in GST Pull-down assays.
pGEX6P-1-PlPeL1M1	pGEX-6P-1-PlPeL1M1 vector was used employed to express and purify GST-PlPeL1M1 in E. coli for use in GST Pull-down assays.
pGEX6P-1-PlPeL1-likeM1	pGEX-6P-1-PlPeL1-likeM1 vector was employed to express and purify GST-PlPeL1-likeM1 in E. coli for use in GST Pull-down assays.
pET32a-LcPIP1△sp	pET32a-LcPIP1△sp vector was used employed to express and purify His-LcPIP1△sp in E. coli for use in GST Pull-down assays.
pSUC2-LcPIP1SP	LcPIP1 signal peptide was inserted into the pSUC2 vector for yeast signal trap assay.
pSUC2-PlPeL1/PlPeL1-likeSP	PlPeL1/PlPeL1-like signal peptide was inserted into the pSUC2 vector for yeast signal trap assay.
pYF2.3G-Ribo-sgRNA-PlPeL1	pYF2.3G-Ribo-sgRNA-PlPeL1 was used for the expression of sgRNAs to target PlPeL1.
pYF2.3G-Ribo-sgRNA-PlPeL1-like	pYF2.3G-Ribo-sgRNA-PlPeL1-like was used for the expression of sgRNAs to target PlPeL1-like.
pYF2.3G-Ribo-sgRNA-PlPeL1/PlPeL1-like	pYF2.3G-Ribo-sgRNA-PlPeL1/PlPeL1-like was used for the expression of sgRNAs to target PlPeL1/PlPeL1-like.
pBluescript II KS-PlPeL1	The left and right arms of PlPeL1, along with the NPTII gene, were inserted into the pBluescript II KS vector for homology-directed repair (HDR) applications.
pBluescript II KS-PlPeL1-like	The left and right arms of PlPeL1-like, along with the NPTII gene, were inserted into the pBluescript II KS vector for homology-directed repair (HDR) applications.
pBluescript II KS-PlPeL1/PlPeL1-like	The right arms of PlPeL1 and PlPeL1-like, along with the NPTII gene, were inserted into the pBluescript II KS vector for homology-directed repair (HDR) applications.
pYF2-PsNLS-hSpCas9	pYF2-PsNLS-hSpCas9 was used for the expression of the Cas9 protein.
TRV2-SERK3A/B	The fragment of SERK3A/B was inserted into TRV2 vector for silencing of SERK3A/B in N. benthamiana.
TRV2-SOBIR1	The fragment of SOBIR1 was inserted into TRV2 vector for silencing of SOBIR1 in N. benthamiana.
TRV2-RAR1	The fragment of RAR1 was inserted into TRV2 vector for silencing of RAR1 in N. benthamiana.
TRV2-NDR1	The fragment of NDR1 was inserted into TRV2 vector for silencing of NDR1 in N. benthamiana.
TRV2-EDS1	The fragment of EDS1 was inserted into TRV2 vector for silencing of EDS1 in N. benthamiana.
TRV2-SIPK	The fragment of SIPK was inserted into TRV2 vector for silencing of SIPK in N. benthamiana.
TRV2-MEK1	The fragment of MEK1 was inserted into TRV2 vector for silencing of MEK1 in N. benthamiana.
TRV2-MEK2	The fragment of MEK2 was inserted into TRV2 vector for silencing of MEK2 in N. benthamiana.
TRV2-MAP3Kα	The fragment of MAP3Kα was inserted into TRV2 vector for silencing of MAP3Kα in N. benthamiana.
TRV2-WRKY1	The fragment of WRKY1 was inserted into TRV2 vector for silencing of WRKY1 in N. benthamiana.
TRV2-WRKY3	The fragment of WRKY3 was inserted into TRV2 vector for silencing of WRKY3 in N. benthamiana.
TRV2-SGT1	The fragment of SGT1 was inserted into TRV2 vector for silencing of SGT1 in N. benthamiana.
TRV2-NPR1	The fragment of NPR1 was inserted into TRV2 vector for silencing of NPR1 in N. benthamiana.
TRV2-NbPIP1	The fragment of NbPIP1 was inserted into TRV2 vector for silencing of NbPIP1 in N. benthamiana.
