# Supplementary material for: A plant cell death-inducing protein from litchi interacts with Peronophythora litchii pectate lyase and enhances plant resistance
Source: Nat Commun. 2024 Jan 2;15:22. doi: 10.1038/s41467-023-44356-y (PMC10761943; doi:10.1038/s41467-023-44356-y)
Supplement: Supplementary file 10 — Source data [file 41467_2023_44356_MOESM10_ESM.xlsx]

## Sheet: Fig. 1
	Fig. 1b			Fig. 1d
				Lesion area (cm2)
				WT	M6	M301	M34	M43
				2.956	3.025	2.361	1.82	1.582
				4.489	2.942	4.546	1.159	1.726
				3.718	3.321	5.291	1.414	1.921
				3.078	3.465	3.1	1.74	1.514
				5.403	5.28	5.536	1.367	1.309
				4.089	3.975	3.681	1.494	1.476
				5.244	4.585	2.5445	1.576	1.612
				2.168	3.164	2.564	1.483	1.459
					4.4825	3.988	1.511	1.218
					3.531	4.2615	1.3955	1.9055
					2.779
				Dunnett's T3 test	Mean Diff.	Significant?	Summary	P Value
				WT vs. M6	0.2068	No	ns	>0.9999
				WT vs. M301	0.1058	No	ns	>0.9999
				WT vs. M34	2.397	Yes	**	0.0049
				WT vs. M43	2.321	Yes	**	0.006
				M6 vs. M301	-0.101	No	ns	>0.9999
				M6 vs. M34	2.19	Yes	****	<0.0001
				M6 vs. M43	2.114	Yes	****	<0.0001
				M301 vs. M34	2.291	Yes	**	0.0013
				M301 vs. M43	2.215	Yes	**	0.0012
				M34 vs. M43	-0.0763	No	ns	0.9924
	Fig. 1e
	Enzyme activity (U/g)
	RFP	PlPeL1	PlPeL1M1	PlPeL1-like	PlPeL1-likeM1
	14.4642	48.9179	10.7776	82.3022	15.0914
	10	64.9429	19.3495	84.1729	11.8427
	19.7753	67.2322	26.8679	48.8263	0.91376
	-8.0021	68.1479	14.5786	103.865	14.3039
	7.1876	38.5329	0.42047	58.1122	13.6076
	7.4829	72.9554	18.9366	37.2949	10.0076
	-1.05203	54.9227	11.1343	49.6879	20.0076
	-5.51828	62.9558	10.6777	60.9412	5.75909
	-4.53234	77.4607	8.80881	71.1148	26.7942
	Dunnett's T3 test	Mean Diff.	Significant?	Summary	P Value
	RFP vs. PlPeL1	-57.36	Yes	****	<0.0001
	RFP vs. PlPeL1M1	-9.083	No	ns	0.3081
	RFP vs. PlPeL1-like	-61.83	Yes	****	<0.0001
	RFP vs. PlPeL1-likeM1	-8.725	No	ns	0.351
	PlPeL1 vs. PlPeL1M1	48.28	Yes	****	<0.0001
	PlPeL1 vs. PlPeL1-like	-4.472	No	ns	0.9996
	PlPeL1 vs. PlPeL1-likeM1	48.64	Yes	****	<0.0001
	PlPeL1M1 vs. PlPeL1-like	-52.75	Yes	***	0.0003
	PlPeL1M1 vs. PlPeL1-likeM1	0.3582	No	ns	>0.9999
	PlPeL1-like vs. PlPeL1-likeM1	53.11	Yes	***	0.0003
	Fig. 1g
	Lesion diameter (mm)
	RFP	PlPeL1	PlPeL1M1	PlPeL1-like	PlPeL1-likeM1
	14.5	27	14.5	23.5	15.5
	13.5	30	15.9	24.5	17
	14.25	22	15	19	14.25
	15	28	16.5	26.5	17.5
	18	18	14	27	13
	19.5	20.5	20	22	15
	23	25.5	18	28.5	17
	16.5	23.5	16	19.5	14.5
	19.5	17.5	14	24	19.3
	17		11.5		13
			13		16.4
	Dunnett's T3 test	Mean Diff.	Significant?	Summary	P Value
	RFP vs. PlPeL1	-6.481	Yes	*	0.0213
	RFP vs. PlPeL1M1	1.766	No	ns	0.7541
	RFP vs. PlPeL1-like	-6.758	Yes	**	0.0023
	RFP vs. PlPeL1-likeM1	1.398	No	ns	0.8847
	PlPeL1 vs. PlPeL1M1	8.246	Yes	**	0.0027
	PlPeL1 vs. PlPeL1-like	-0.2778	No	ns	>0.9999
	PlPeL1 vs. PlPeL1-likeM1	7.878	Yes	**	0.0039
	PlPeL1M1 vs. PlPeL1-like	-8.524	Yes	***	0.0001
	PlPeL1M1 vs. PlPeL1-likeM1	-0.3682	No	ns	>0.9999
	PlPeL1-like vs. PlPeL1-likeM1	8.156	Yes	***	0.0002

## Sheet: Fig. 2
	Fig. 2b
	Fig. 2c

## Sheet: Fig. 3
	Fig. 3b
	Lesion diameter (mm)
	RFP	LcPIP1	NbPIP1	LcPIP1+PlPeL1	LcPIP1+PlPeL1-like	LcPIP1+RFP	PlPeL1+RFP	PlPeL1-like+RFP
	16.5	9	15.5	15.75	15	12.4	18.5	20
	16.5	13	15	15.5	18	14	18	24
	15.25	11.5	14.5	18	12.5	15	19	27
	16	15	13.5	14	15.5	13	26	19.5
	16.5	12	15	17.5	18	15.75	22	20.5
	16	13	16	9.5	10	10.5	28	20
	16.75	14	14.75	11	13	16	27	25
	17.25	12.3	14	13.5	12	12.5	20	21
	18	10.35	15	15	17.25	10	25.6	22
	15.75	14.8	11	17.3	11.8	11	21.2	20
	21.5	11.5	10.5	13.8	14.7	12.8	22.5	27
	Dunnett's T3 test		Mean Diff.	Significant?	Summary	P Value
	RFP vs. LcPIP1		4.505	Yes	***	0.0057
	RFP vs. NbPIP1		2.841	Yes	*	0.0061
	LcPIP1 vs. NbPIP1		-1.664	No	ns	0.5948
	LcPIP1 vs. LcPIP1+PlPeL1		-2.218	No	ns	0.5177
	LcPIP1 vs. LcPIP1+PlPeL1-like		-1.936	No	ns	0.7324
	LcPIP1 vs. LcPIP1+RFP		-0.5909	No	ns	>0.9999
	LcPIP1 vs. PlPeL1+RFP		-10.12	Yes	****	<0.0001
	LcPIP1 vs. PlPeL1-like+RFP		-9.959	Yes	****	<0.0001
	NbPIP1 vs. LcPIP1+PlPeL1		-0.5545	No	ns	>0.9999
	NbPIP1 vs. LcPIP1+PlPeL1-like		-0.2727	No	ns	>0.9999
	NbPIP1 vs. LcPIP1+RFP		1.073	No	ns	0.9886
	NbPIP1 vs. PlPeL1+RFP		-8.459	Yes	***	0.0001
	NbPIP1 vs. PlPeL1-like+RFP		-8.295	Yes	****	<0.0001
	LcPIP1+PlPeL1 vs. LcPIP1+PlPeL1-like		0.2818	No	ns	>0.9999
	LcPIP1+PlPeL1 vs. LcPIP1+RFP		1.627	No	ns	0.9238
	LcPIP1+PlPeL1 vs. PlPeL1+RFP		-7.905	Yes	***	0.0004
	LcPIP1+PlPeL1 vs. PlPeL1-like+RFP		-7.741	Yes	****	<0.0001
	LcPIP1+PlPeL1-like vs. LcPIP1+RFP		1.345	No	ns	0.988
	LcPIP1+PlPeL1-like vs. PlPeL1+RFP		-8.186	Yes	***	0.0002
	LcPIP1+PlPeL1-like vs. PlPeL1-like+RFP		-8.023	Yes	****	<0.0001
	LcPIP1+RFP vs. PlPeL1+RFP		-9.532	Yes	****	<0.0001
	LcPIP1+RFP vs. PlPeL1-like+RFP		-9.368	Yes	****	<0.0001
	PlPeL1+RFP vs. PlPeL1-like+RFP		0.1636	No	ns	>0.9999
	Fig. 3c
	Relative biomass of Ph. capsici
		Ct (PcActin)	Ct (EF1α)	Relative expression	Average	SE
	RFP	15.54	13.37	0.890899	1.00411	0.0639182
		15.24	13.63	1.00928
		15.16	14.07	1.11214
	LcPIP1	16.21	13.1	0.356836	0.329013	0.0147973
		16.61	13.4	0.323836
		16.73	13.36	0.306367
	NbPIP1	16.08	13.58	0.467596	0.46233	0.00695503
		16.18	13.36	0.448548
		16.29	13.4	0.470848
	LcPIP1+PlPeL1	15.12	12.75	0.595979	0.536307	0.0302633
		15.41	12.78	0.497695
		16.33	13.75	0.515246
	LcPIP1+PlPeL1-like	15.83	13.32	0.638754	0.649214	0.00539135
		15.59	13.59	0.656712
		15.8	13.57	0.652176
	LcPIP1+RFP	16.66	13.88	0.442372	0.452839	0.00759081
		16.29	13.77	0.467596
		16.49	13.49	0.448548
	PlPeL1+RFP	17.14	16.49	1.96337	1.68885	0.157592
		17.65	16.78	1.68568
		18.28	17.16	1.41748
	PlPeL1-like+RFP	16.39	15.64	1.92297	1.92916	0.0580253
		15.34	14.66	2.03261
		15.73	15.13	1.83189
	Dunnett's T3 test		Mean Diff.	Significant?	Summary	P Value
	RFP vs. LcPIP1		0.6751	Yes	***	0.0005
	RFP vs. NbPIP1		0.5418	Yes	**	0.0011
	LcPIP1 vs. NbPIP1		-0.1333	Yes	*	0.0316
	LcPIP1 vs. LcPIP1+PlPeL1		-0.2073	No	ns	0.0688
	LcPIP1 vs. LcPIP1+PlPeL1-like		-0.3202	Yes	**	0.0022
	LcPIP1 vs. LcPIP1+RFP		-0.1238	Yes	*	0.0408
	LcPIP1 vs. PlPeL1+RFP		-1.36	Yes	**	0.001
	LcPIP1 vs. PlPeL1-like+RFP		-1.6	Yes	**	0.0076
	NbPIP1 vs. LcPIP1+PlPeL1		-0.07398	No	ns	0.593
	NbPIP1 vs. LcPIP1+PlPeL1-like		-0.1869	Yes	***	0.0003
	NbPIP1 vs. LcPIP1+RFP		0.009492	No	ns	0.9973
	NbPIP1 vs. PlPeL1+RFP		-1.227	Yes	**	0.0015
	NbPIP1 vs. PlPeL1-like+RFP		-1.467	Yes	**	0.0087
	LcPIP1+PlPeL1 vs. LcPIP1+PlPeL1-like		-0.1129	Yes	*	0.0213
	LcPIP1+PlPeL1 vs. LcPIP1+RFP		0.08347	No	ns	0.5146
	LcPIP1+PlPeL1 vs. PlPeL1+RFP		-1.153	Yes	**	0.002
	LcPIP1+PlPeL1 vs. PlPeL1-like+RFP		-1.393	Yes	**	0.0019
	LcPIP1+PlPeL1-like vs. LcPIP1+RFP		0.1964	Yes	***	0.0003
	LcPIP1+PlPeL1-like vs. PlPeL1+RFP		-1.04	Yes	**	0.0027
	LcPIP1+PlPeL1-like vs. PlPeL1-like+RFP		-1.28	Yes	*	0.0113
	LcPIP1+RFP vs. PlPeL1+RFP		-1.236	Yes	**	0.0014
	LcPIP1+RFP vs. PlPeL1-like+RFP		-1.476	Yes	**	0.0086
	PlPeL1+RFP vs. PlPeL1-like+RFP		-0.2403	No	ns	0.9122
	Fig. 3d
	Relative expression level
		Ct (NbPIP1)	Ct (EF1α)	Relative expression	Average	SE
	TRV-GUS	26.12	17.19	1.07177	1.0117	0.105419	The P-value<0.0001***
		25.89	17.07	1.15669
		26.19	16.85	0.806642
	TRV-NbPIP1	28.07	16.58	0.181747	0.181095	0.00579058
		27.9	16.48	0.190782
		28.14	16.56	0.170755
	Fig. 3e
	Lesion areas (mm2)
	TRV-GUS	TRV-NbPIP1
	329.346	254.34
	233.587	202.964
	181.366	206.015
	268.346	176.625
	314.32	226.865
	362.866	329.896
	257.634	213.353
	352.847	346.185
	354.477	298.496
	294.245	283.383
	The P-value=0.1355
	Fig. 3h			Fig. 3i
	Lesion areas (mm2)			Relative biomass of Ph. capsici
	Col-0	atpip1			Ct (PcActin)	Ct (AtUBC9)	Relative expression	Average	SE
	7.398	44.79		Col-0	22.4	15.15	0.870551	1.00485	0.0683734
	10.73	48.83			22.47	14.82	1.04972
	19.68	25.52			22.46	15.22	1.09429
	10.49	48.8		atpip1	20.59	14.8	3.01049	2.94054	0.126796
	14.27	40.82			20.66	14.92	3.11666
	14.98	35.72			20.93	14.98	2.69447
	24.89	56.12
	8.138	47.61		The P-value=0.0002***
	17.78	49.99
	27.82	40.16
	37.1	50.1
	13	53.5
	6.447	59.19
	8.376	41.06
	28.61	46.05
	27.21	34.01
	6.341	42.51
	6.368	46.57
	19.34	48.67
	18.28	54.39
	40.29	28.68
	30.83	21.82
	11.41	27.43
	17.46
	35.46
	The P-value<0.0001***
	Fig. 3k
	Lesion areas (mm2)
	TRV-GUS			TRV-NbPIP1
	RFP	PlPeL1	PlPeL1-like	RFP	PlPeL1	PlPeL1-like
	160.525	378.215	352.473	162.234	453.291	262.889
	185.454	274.507	309.592	174.278	354.574	234.943
	188.596	293.922	230.927	182.343	340.246	243.162
	203.48	334.742	241.507	213.443	424.342	268.666
	215.794	318.095	261.741	240.406	448.4	295.443
	251.522	429.1	304.651	283.385	373.225	324.943
	258.634	412.343	332.351	200.96	442.743	471.196
	224.204	356.128	269.323	221.558	588.715	494.558
	213.716	391.774	323.491	169.342	508.846	393.882
	194.343	420.148	373.063	193.873	352.137	383.102
	235.889	316.148	319.677	212.322	568.65	426.169
	245.117	371.745	381.093	204.547	508.832	440.927
	193.563	302.217	442.896	235.435	544.261	383.402
	Dunnett's T3 test			Mean Diff.	Significant?	Summary	P Value
	TRV-GUS+RFP vs. TRV-GUS+PlPeL1			-140.6	Yes	****	<0.0001
	TRV-GUS+RFP vs. TRV-GUS+PlPeL1-like			-105.5	Yes	***	0.0004
	TRV-GUS+RFP vs. TRV-NbPIP1+RFP			5.901	No	ns	>0.9999
	TRV-GUS+RFP vs. TRV-NbPIP1+PlPeL1			-241.3	Yes	****	<0.0001
	TRV-GUS+RFP vs. TRV-NbPIP1+PlPeL1-like			-142.5	Yes	***	0.0009
	TRV-GUS+PlPeL1 vs. TRV-GUS+PlPeL1-like			35.1	No	ns	0.8041
	TRV-GUS+PlPeL1 vs. TRV-NbPIP1+RFP			146.5	Yes	****	<0.0001
	TRV-GUS+PlPeL1 vs. TRV-NbPIP1+PlPeL1			-100.7	Yes	*	0.0213
	TRV-GUS+PlPeL1 vs. TRV-NbPIP1+PlPeL1-like			-1.861	No	ns	>0.9999
	TRV-GUS+PlPeL1-like vs. TRV-NbPIP1+RFP			111.4	Yes	***	0.0002
	TRV-GUS+PlPeL1-like vs. TRV-NbPIP1+PlPeL1			-135.8	Yes	**	0.0015
	TRV-GUS+PlPeL1-like vs. TRV-NbPIP1+PlPeL1-like			-36.96	No	ns	0.9596
	TRV-NbPIP1+RFP vs. TRV-NbPIP1+PlPeL1			-247.2	Yes	****	<0.0001
	TRV-NbPIP1+RFP vs. TRV-NbPIP1+PlPeL1-like			-148.4	Yes	***	0.0007
	TRV-NbPIP1+PlPeL1 vs. TRV-NbPIP1+PlPeL1-like			98.84	Yes	**	0.008

## Sheet: Fig. 4
	Fig. 4a
	Relative expression level
	1.5 h		Ct (LcPIP1)	Ct (LcActin)	Relative expression	Average	SE
		CK	20.88	16.43	1.00696	1.00069	0.0261198	The P-value=0.0734
			20.99	16.46	0.952638
			20.98	16.58	1.04247
		P. litchii	18.97	14.84	1.25701	1.19135	0.0746126
			19.01	14.9	1.27456
			19.07	14.67	1.04247
	3 h		Ct (LcPIP1)	Ct (LcActin)	Relative expression	Average	SE
		CK	26.43	22.61	1.55833	1.52909	0.065186	The P-value=0.0142*
			26.5	22.74	1.6245
			26.47	22.5	1.40444
		P. litchii	18.13	14.53	1.81504	1.87172	0.0505033
			18.26	14.78	1.97247
			18.17	14.58	1.82766
	6 h		Ct (LcPIP1)	Ct (LcActin)	Relative expression	Average	SE
		CK	27.15	23.97	2.42839	2.19632	0.164205	The P-value<0.0001***
			27.56	24.01	1.87905
			27.56	24.29	2.28153
		P. litchii	17.33	16.21	10.1261	9.79274	0.333314
			17.3	16.18	10.1261
			17.41	16.14	9.12611
	12 h		Ct (LcPIP1)	Ct (LcActin)	Relative expression	Average	SE
		CK	28.34	26.28	5.27803	5.39099	0.383822	The P-value=0.0001***
			28.05	26.2	6.10504
			28.21	26.01	4.78991
		P. litchii	27.44	27.48	18.507	20.4899	0.992357
			27.31	27.19	21.5557
			27.52	27.28	21.4068
	24 h		Ct (LcPIP1)	Ct (LcActin)	Relative expression	Average	SE
		CK	30.34	27.23	2.54912	2.09844	0.226863	The P-value=0.001***
			30.91	27.32	1.82766
			30.72	27.2	1.91853
		P. litchii	25.13	24.6	15.2422	16.6462	1.6703
			25.03	24.45	14.723
			24.86	24.72	19.9733
	Fig. 4b
	Relative expression level
		Ct (LcPIP1)	Ct (LcActin)	Relative expression	Average	SE
	CK-6 hpi	19.3	15.72	1.0693	1.00114	0.0341353
		19.34	15.85	0.963707
		19.44	15.94	0.97041
	WT-6 hpi	18.96	17.37	3.81937	3.71588	0.0594764
		19.09	17.42	3.61334
		19.03	17.4	3.71493
	M34-6 hpi	18.56	16.03	1.87038	1.75681	0.0786196
		18.87	16.01	1.79419
		18.69	15.94	1.60585
	M43-6 hpi	18.62	15.67	1.51922	1.55909	0.0347197
		18.7	15.88	1.52979
		18.59	15.71	1.62826
	M6-6 hpi	18.12	16.17	3.05958	3.15462	0.0747077
		18.11	16.22	3.10229
		18.08	16.32	3.30198
	M301-6 hpi	17.62	15.81	3.23403	3.20455	0.0294782
		17.7	15.83	3.23403
		17.64	15.79	3.1456
	CK-12 hpi	18.73	15.64	1.28639	1.25146	0.0174675
		18.86	15.57	1.23399
		18.85	15.63	1.23399
	WT-12 hpi	18.53	17.85	8.4757	7.76373	0.380145
		18.47	17.92	7.63873
		18.51	18.03	7.17676
	M34-12 hpi	17.33	15.13	2.50244	2.5435	0.0256586
		17.32	15.17	2.59068
		17.37	15.19	2.53737
	M43-12 hpi	18.72	16.37	2.19365	2.23999	0.0236101
		18.7	16.4	2.25532
		18.74	16.31	2.27101
	M6-12 hpi	18.76	17.92	6.69616	6.66543	0.0307293
		18.7	17.96	6.69616
		18.72	17.94	6.60397
	M301-12 hpi	18.88	18.24	7.37853	7.21143	0.101169
		18.99	18.32	7.22668
		19.03	18.32	7.02907
	Dunnett's T3 test		Mean Diff.	Significant?	Summary	P Value
	CK-6 hpi vs. WT-6 hpi		-2.715	Yes	***	0.0002
	CK-6 hpi vs. M34-6 hpi		-0.7557	Yes	*	0.0191
	CK-6 hpi vs. M43-6 hpi		-0.558	Yes	**	0.0027
	CK-6 hpi vs. M6-6 hpi		-2.153	Yes	***	0.0008
	CK-6 hpi vs. M301-6 hpi		-2.203	Yes	****	<0.0001
	WT-6 hpi vs. M34-6 hpi		1.959	Yes	***	0.0003
	WT-6 hpi vs. M43-6 hpi		2.157	Yes	***	0.0005
	WT-6 hpi vs. M6-6 hpi		0.5613	Yes	*	0.032
	WT-6 hpi vs. M301-6 hpi		0.5113	Yes	*	0.0281
	M34-6 hpi vs. M43-6 hpi		0.1977	No	ns	0.4927
	M34-6 hpi vs. M6-6 hpi		-1.398	Yes	**	0.0017
	M34-6 hpi vs. M301-6 hpi		-1.448	Yes	**	0.0027
	M43-6 hpi vs. M6-6 hpi		-1.596	Yes	**	0.0019
	M43-6 hpi vs. M301-6 hpi		-1.645	Yes	****	<0.0001
	M6-6 hpi vs. M301-6 hpi		-0.04993	No	ns	0.999
	Fig. 4e
	Electrolyte leakage (%)
	RFP	PlPeL1M1	PlPeL1-likeM1	LcPIP1+RFP	LcPIP1+PlPeL1M1	LcPIP1+PlPeL1-likeM1
	20.8197	25.972	13.4247	61.9377	55.008	80.3859
	24.4409	20.3792	15.963	54.2314	62.037	71.5517
	13.0282	20.1005	18.9767	38.0952	62.4071	57.7391
	13.0538	27.3186	22.88	44.4643	63.1218	59.6429
	25.6365	24.3377	22.5617	45.6238	79.2321	67.2485
	16.4116	13.9731	16.3168	60.7266	63.6076	75.7895
	15.248	19.4783	16.6169	52.5926	74.9536	77.8473
	18.125	18.8811	20.2525	52.4871	45.151	68.612
	26.4438	22.5476	19.9067	56.776	61.0851	57.1429
	15.4556	14.3022	25.8362	45.1987	66.2053	65.096
				50.5393	59.6891	60.3066
	Dunnett's T3 test		Mean Diff.	Significant?	Summary	P Value
	RFP vs. PlPeL1M1		-1.863	No	ns	0.9981
	RFP vs. PlPeL1-likeM1		-0.4072	No	ns	>0.9999
	RFP vs. LcPIP1+RFP		-32.29	Yes	****	<0.0001
	RFP vs. LcPIP1+PlPeL1M1		-44.09	Yes	****	<0.0001
	RFP vs. LcPIP1+PlPeL1-likeM1		-48.53	Yes	****	<0.0001
	PlPeL1M1 vs. PlPeL1-likeM1		1.456	No	ns	0.9993
	PlPeL1M1 vs. LcPIP1+RFP		-30.42	Yes	****	<0.0001
	PlPeL1M1 vs. LcPIP1+PlPeL1M1		-42.23	Yes	****	<0.0001
	PlPeL1M1 vs. LcPIP1+PlPeL1-likeM1		-46.67	Yes	****	<0.0001
	PlPeL1-likeM1 vs. LcPIP1+RFP		-31.88	Yes	****	<0.0001
	PlPeL1-likeM1 vs. LcPIP1+PlPeL1M1		-43.68	Yes	****	<0.0001
	PlPeL1-likeM1 vs. LcPIP1+PlPeL1-likeM1		-48.12	Yes	****	<0.0001
	LcPIP1+RFP vs. LcPIP1+PlPeL1M1		-11.8	Yes	*	0.0433
	LcPIP1+RFP vs. LcPIP1+PlPeL1-likeM1		-16.24	Yes	**	0.0013
	LcPIP1+PlPeL1M1 vs. LcPIP1+PlPeL1-likeM1		-4.442	No	ns	0.9665
	Fig. 4f
	Relative expression level
		Ct (NbPR1)	Ct (EF1α)	Relative expression	Average	SE			Ct (NbPR2)	Ct (EF1α)	Relative expression	Average	SE
	RFP-24 hpi	19.59	15.02	0.882703	1.00552	0.0747544	The P-value<0.0001***	RFP-24 hpi	21.14	15.02	0.92445	1.00319	0.0573164	The P-value=0.0004***
		19.6	14.6	0.993092					21.13	14.6	0.97041
		19.55	14.81	1.14076					20.99	14.81	1.11471
	LcPIP1-24 hpi	17.17	15.8	10.1965	10.0131	0.183341		LcPIP1-24 hpi	20.04	15.8	5.26585	4.69396	0.335832
		17.17	15.75	10.1965					19.63	15.75	4.71307
		17.3	15.75	9.64646					19.79	15.75	4.10296
	RFP-36 hpi	16.14	13.85	5.02805	5.03321	0.161077	The P-value=0.0007***	RFP-36 hpi	18.16	13.85	3.28676	3.25743	0.0539284	The P-value=0.0002***
		15.93	13.49	4.75683					18.05	13.49	3.33264
		16.21	13.62	5.31474					18.47	13.62	3.15287
	LcPIP1-36 hpi	13.58	14.36	64.4452	54.6686	5.17263		LcPIP1-36 hpi	16.17	14.36	26.8466	23.6893	1.57866
		13.07	14.31	52.7098					16.16	14.31	22.1106
		13.4	14.35	46.8507					15.84	14.35	22.1106
	RFP-48 hpi	17.36	14.43	3.4822	3.74406	0.214771	The P-value<0.0001***	RFP-48 hpi	18.66	14.43	4.1315	4.12199	0.00951279	The P-value<0.0001***
		17.39	14.68	3.5801					18.59	14.68	4.1315
		17.33	14.36	4.16986					18.92	14.36	4.10296
	LcPIP1-48 hpi	13.84	16.7	168.897	176.433	8.12628		LcPIP1-48 hpi	18.93	16.7	16.526	15.5424	0.500048
		13.88	16.46	167.73					18.81	16.46	15.207
		13.79	16.42	192.672					18.8	16.42	14.8941
		Ct (NbLOX)	Ct (EF1α)	Relative expression	Average	SE			Ct (NbERF)	Ct (EF1α)	Relative expression	Average	SE
	RFP-24 hpi	19.68	15.02	0.99539	1.00041	0.020216	The P-value<0.0001***	RFP-24 hpi	19.35	14.6	0.935191	1.00145	0.038004	The P-value=0.0005***
		20.04	14.6	0.968171					19.58	14.81	1.00231
		19.93	14.81	1.03766					19.46	15.02	1.06683
	LcPIP1-24 hpi	19.22	15.8	3.16748	3.10993	0.0378941		LcPIP1-24 hpi	18.52	15.8	3.68926	3.39593	0.233332
		19.16	15.75	3.03845					18.9	15.75	3.56359
		19.23	15.75	3.12387					18.57	15.75	2.93494
	RFP-36 hpi	19.09	13.85	0.922316	0.89932	0.0116346	The P-value<0.0001***	RFP-36 hpi	17.76	13.85	1.30435	1.40396	0.0625194	The P-value=0.2758
		18.87	13.49	0.884745					17.8	13.49	1.38831
		18.68	13.62	0.890899					17.9	13.62	1.51922
	LcPIP1-36 hpi	14.28	14.36	36.5889	36.2554	0.333508		LcPIP1-36 hpi	18.43	14.36	1.52979	1.48834	0.0238224
		14.23	14.31	36.5889					18.48	14.31	1.48796
		14.19	14.35	35.5884					18.35	14.35	1.44727
	RFP-48 hpi	20.07	14.43	0.689362	0.736974	0.0340403	The P-value<0.0001***	RFP-48 hpi	17.38	14.43	3.16748	3.34578	0.136228	The P-value=0.4621
		19.98	14.68	0.718636					17.48	14.68	3.25653
		19.97	14.36	0.802923					17.35	14.36	3.61334
	LcPIP1-48 hpi	17.02	16.7	23.6429	24.7522	1.10935		LcPIP1-48 hpi	19.39	16.7	3.37137	3.53198	0.184308
		16.93	16.46	23.6429					19.38	16.46	3.32495
		16.97	16.42	26.9709					19.32	16.42	3.89962
		Ct (NbRbohb)	Ct (EF1α)	Relative expression	Average	SE			Ct (NbNDR1)	Ct (EF1α)	Relative expression	Average	SE
	RFP-24 hpi	21.95	14.6	0.913831	1.00385	0.0629391	The P-value<0.0001***	RFP-24 hpi	19.17	15.66	1.01396	1.00011	0.0105415	The P-value<0.0001***
		21.95	14.81	0.972655					19.25	15.73	1.00696
		21.83	15.02	1.12506					19.26	15.7	0.97942
	LcPIP1-24 hpi	21.55	15.8	2.63902	2.5616	0.0415652		LcPIP1-24 hpi	17.52	17.48	11.2356	10.6543	0.505893
		21.53	15.75	2.49666					17.54	17.49	11.0809
		21.45	15.75	2.54912					17.75	17.48	9.64646
	RFP-36 hpi	20.85	13.85	0.835088	0.896325	0.034023	The P-value<0.0001***	RFP-36 hpi	17.61	14.55	1.38511	1.25834	0.0728143	The P-value<0.0001***
		20.87	13.49	0.90125					17.81	14.46	1.13288
		21.02	13.62	0.952638					17.71	14.51	1.25701
	LcPIP1-36 hpi	18.23	14.36	9.78112	9.49389	0.14483		LcPIP1-36 hpi	13.82	15.04	29.0406	30.3645	0.79179
		18.23	14.31	9.31787					13.81	15.2	30.2738
		18.12	14.35	9.38268					13.71	15.28	31.779
	RFP-48 hpi	21.16	14.43	1.26576	1.36146	0.0827584	The P-value=0.0002***	RFP-48 hpi	18.42	16.23	2.65737	2.51613	0.0732807	The P-value<0.0001***
		21.17	14.68	1.29235					18.28	16.16	2.47942
		21.12	14.36	1.52626					18.49	16.2	2.41162
	LcPIP1-48 hpi	21.49	16.7	4.08405	4.28795	0.218161		LcPIP1-48 hpi	18.17	21.78	141.044	144.028	1.72906
		21.54	16.46	4.05584					18.05	21.72	147.033
		21.56	16.42	4.72397					18.26	21.9	144.007
	Fig. 4g
	Relative expression level
		Ct (NbCYP71D20)	Ct (EF1α)	Relative expression	Average	SE			Ct (NbAcre31)	Ct (EF1α)	Relative expression	Average	SE
	RFP-24 hpi	20.63	14.6	0.926588	1.00214	0.0464511	The P-value<0.0001***	RFP-24 hpi	18.37	14.6	0.952638	1.00078	0.028027	The P-value<0.0001***
		20.71	14.81	0.993092					18.23	14.81	1
		20.52	15.02	1.08673					18.51	15.02	1.04972
	LcPIP1-24 hpi	20.06	15.8	2.9897	2.92199	0.0409925		LcPIP1-24 hpi	17.29	15.8	4.43828	4.21173	0.115917
		20.05	15.75	2.8481					17.31	15.75	4.05584
		19.98	15.75	2.92817					17.16	15.75	4.14106
	RFP-36 hpi	19.3	13.85	1.10191	1.17801	0.0544115	The P-value=0.0016	RFP-36 hpi	17.6	13.85	0.82932	0.856821	0.0141851	The P-value<0.0001***
		19.16	13.49	1.1487					17.32	13.49	0.864537
		19.23	13.62	1.28343					17.39	13.62	0.876606
	LcPIP1-36 hpi	20.58	14.36	0.768438	0.761397	0.00464665		LcPIP1-36 hpi	16.38	14.36	3.31728	3.12119	0.118475
		20.55	14.31	0.76313					16.26	14.31	3.13834
		20.5	14.35	0.752623					16.14	14.35	2.90795
	RFP-48 hpi	19.3	13.85	1.10191	1.17801	0.0544115	The P-value<0.0001***	RFP-48 hpi	17.56	14.43	1.33793	1.4291	0.0865614	The P-value=0.0002***
		19.16	13.49	1.1487					17.5	14.68	1.34723
		19.23	13.62	1.28343					17.56	14.36	1.60214
	LcPIP1-48 hpi	24.83	16.7	0.211686	0.208371	0.00407392		LcPIP1-48 hpi	17.47	16.7	5.89708	6.22324	0.346729
		24.47	16.46	0.213159					17.42	16.46	5.85634
		24.5	16.42	0.200267					17.47	16.42	6.9163
		Ct (NbPTI5)	Ct (EF1α)	Relative expression	Average	SE			Ct (NbWRKY7)	Ct (EF1α)	Relative expression	Average	SE
	RFP-24 hpi	18.75	14.6	0.974905	1.0002	0.0140317	The P-value<0.0001***	RFP-24 hpi	18.27	14.6	1.02574	1.00159	0.0394582	The P-value=0.0004***
		18.61	14.81	1.02337					18.65	14.81	0.92445
		18.99	15.02	1.00231					18.63	15.02	1.05458
	LcPIP1-24 hpi	18.3	15.8	2.87454	2.71576	0.0836591		LcPIP1-24 hpi	17.29	15.8	4.48985	4.0754	0.278012
		18.4	15.75	2.68204					17.68	15.75	4.18918
		18.2	15.75	2.59068					17.39	15.75	3.54717
	RFP-36 hpi	17.81	13.85	0.786399	0.839838	0.0269437	The P-value=0.0004***	RFP-36 hpi	17.71	13.85	0.899171	0.788812	0.0583817	The P-value<0.0001***
		17.81	13.49	0.860551					17.58	13.49	0.766664
		18.02	13.62	0.872564					17.84	13.62	0.700602
	LcPIP1-36 hpi	16.72	14.36	2.95536	2.72375	0.166599		LcPIP1-36 hpi	16.9	14.36	2.16845	2.11934	0.0297322
		16.83	14.31	2.81539					17.02	14.31	2.12383
		17.07	14.35	2.4005					16.97	14.35	2.06575
	RFP-48 hpi	17.81	14.43	1.46747	1.55787	0.0707783	The P-value<0.0001***	RFP-48 hpi	17.91	14.05	0.93088	0.961749	0.0159223	The P-value<0.0001***
		17.89	14.68	1.50873					17.86	14.31	0.97041
		17.78	14.36	1.69741					18.04	14.16	0.983957
	LcPIP1-48 hpi	18.23	16.7	4.47949	4.5957	0.064473		LcPIP1-48 hpi	16.69	14.62	3.15287	3.05452	0.0776625
		18.23	16.46	4.60542					16.54	14.49	3.10947
		18.44	16.42	4.70219					16.81	14.64	2.90123
		Ct (NbWRKY8)	Ct (EF1α)	Relative expression	Average	SE
	RFP-24 hpi	18.28	14.6	0.946058	1.00241	0.0498939	The P-value=0.0006***
		18.27	14.81	0.959264
		18.08	15.02	1.10191
	LcPIP1-24 hpi	17.29	15.8	3.63008	3.29499	0.224775
		17.68	15.75	3.38698
		17.39	15.75	2.86791
	RFP-36 hpi	17.4	13.85	0.76313	0.823674	0.0407714	The P-value=0.0003***
		17.28	13.49	0.806642
		17.33	13.62	0.90125
	LcPIP1-36 hpi	16.06	14.36	3.81055	3.39182	0.21091
		15.78	14.31	3.22657
		16.11	14.35	3.13834
	RFP-48 hpi	17.54	14.43	1.18921	1.23773	0.0332381	The P-value<0.0001***
		17.51	14.68	1.22264
		17.7	14.36	1.30134
	LcPIP1-48 hpi	17.45	16.7	5.42642	5.72242	0.277342
		17.38	16.46	5.46416
		17.41	16.42	6.27667

## Sheet: Fig. 5
	Fig. 5c

## Sheet: Fig. 6
	Fig. 6b
	Electrolyte leakage (%)
	WT			bak1
	RFP	INF1-RFP	LcPIP1	RFP	INF1-RFP	LcPIP1
	23.8938	58.288	50.865	23.5921	48.4436	36.1087
	19.9651	71.2575	44.3478	22.7238	33.9918	26.1834
	26.1929	72.0982	66.9767	28.7374	33.4071	36.2956
	29.8068	80.1337	50.4504	29.1852	37.8115	30.7868
	33.4302	84.4612	46.9083	27.1376	39.4565	30.2686
	21.1268	56.1652	61.4713	23.1726	40.2655	38.4043
	22.2333	67.962	58.0024	24.8848	30.2303	27.7273
	21.6743	78.2051	55.1955	15.273	45.5422	29.4289
	24.6253		46.7033	19.863		36.3924
			49.1826			32.3254
	Dunnett's T3 test		Mean Diff.	Significant?	Summary	P Value
	WT+RFP vs. WT+INF1		-46.3	Yes	****	<0.0001
	WT+RFP vs. WT+LcPIP1		-28.24	Yes	****	<0.0001
	WT+RFP vs. bak1+RFP		0.931	No	ns	>0.9999
	WT+RFP vs. bak1+INF1		-13.87	Yes	**	0.0021
	WT+RFP vs. bak1+LcPIP1		-7.62	Yes	*	0.0175
	WT+INF1 vs. WT+LcPIP1		18.06	Yes	*	0.0143
	WT+INF1 vs. bak1+RFP		47.23	Yes	****	<0.0001
	WT+INF1 vs. bak1+INF1		32.43	Yes	****	<0.0001
	WT+INF1 vs. bak1+LcPIP1		38.68	Yes	****	<0.0001
	WT+LcPIP1 vs. bak1+RFP		29.17	Yes	****	<0.0001
	WT+LcPIP1 vs. bak1+INF1		14.37	Yes	**	0.0048
	WT+LcPIP1 vs. bak1+LcPIP1		20.62	Yes	****	<0.0001
	bak1+RFP vs. bak1+INF1		-14.8	Yes	**	0.0012
	bak1+RFP vs. bak1+LcPIP1		-8.551	Yes	**	0.0065
	bak1+INF1 vs. bak1+LcPIP1		6.251	No	ns	0.3014
	Fig. 6c
	Fig. 6e
	Lesion diameter (mm)
	WT			bak1
	GFP	LcPIP1		GFP	LcPIP1
	15.75	13.5		14.6	20.7
	17.75	15.5		20.7	24.36
	16.5	17.75		14	17.7
	18	14.5		17.6	21.3
	16.75	12		26.2	26.8
	16.75	14.6		21.62	15.5
	18	13		23.14	23.14
	18	17.5		20.7	19.5
	16.5	15.1		18.27	20.7
	20	17.5		15.23	17.7
	13.5	12.5		18.27	19.5
	15	11.75		22.5	13.4
	18	12.5		16.4	16.4
	16.5	16		The p-value=0.6948
	20	16
	16.5	12
	The p-value=0.0005***
	Fig. 6f
	Relative biomass of Ph. capsici
		Ct (PcActin)	Ct (EF1α)	Relative expression	Average	SE
	WT+GFP	17.67	16.89	1.09682	1.00231	0.0486296
		17.17	16.84	0.935191
		17.45	17.17	0.974905
	WT+GFP	17.49	17.15	1.08925	1.16602	0.0693061
		17.53	17.47	1.10445
		17.55	17.21	1.30435
	WT+LcPIP1	18.69	16.13	0.250578	0.290355	0.031219
		18.59	16.25	0.268563
		18.61	16.72	0.351923
	WT+LcPIP1	19.05	16.39	0.268563	0.248188	0.011052
		18.97	16.27	0.230579
		18.63	16.56	0.245421
		WT+GFP vs. WT+LcPIP1
	The P-value	<0.0001
		Ct (PcActin)	Ct (EF1α)	Relative expression	Average	SE
	bak1+GFP	18.25	16.93	1.06683	1.00329	0.0563563
		17.8	16.5	0.890899
		18.1	16.54	1.05214
	bak1+GFP	15.91	14.41	0.941696	0.986559	0.0514812
		15.84	14.76	0.928731
		16.03	14.36	1.08925
	bak1+LcPIP1	17.47	15.79	1.41748	1.01155	0.20307
		16.68	15.79	0.819794
		17.52	15.8	0.797377
	bak1+LcPIP1	15.94	14.3	0.866537	1.03409	0.167554
		15.9	14.32	0.866537
		15.92	15	1.3692
		bak1+GFP vs. bak1+LcPIP1
	The P-value	0.8248

## Sheet: Fig. 7
	Fig. 7a
	Fig. 7b
	Fig. 7c
	Fig. 7e
	Fig. 7f										Fig. 7g

## Sheet: Fig. 8
	Fig. 8a
	Fig. 8b
	Percentage of cell death degree (%)
		Cell death (%)	Weak cell death (%)	No cell death (%)
	TRV-GUS	66.67	33.33	0
		75	25	0
		80	20	0
	TRV-NbPIP1	18.18	81.82	0
		33.33	66.67	0
		33.33	66.67	0
	TRV-NbSERK3	0	20	80
		0	30	70
		0	27.27	72.73
		TRV-GUS vs. TRV-NbPIP1	TRV-GUS vs. TRV-NbSERK3	TRV-NbPIP1 vs. TRV-NbSERK3
	The P-value	0.0063	<0.001	<0.001
	Fig. 8c
	Electrolyte leakage (%)
	TRV-GUS		TRV-NbPIP1		TRV-NbSERK3
	RFP	INF1	RFP	INF1	RFP	INF1
	15.7895	81.846	26.6393	61.4083	24.6073	36.0509
	18.4357	82.3816	27.8497	55.5556	15.6847	35.438
	17.9834	58.4952	20.0495	41.4857	20.7192	25.5797
	20.7912	83.1334	18.6695	51.436	18.7644	26.2801
	17.7519	58.5065	22.9905	44.3499	22.824	39.6488
	19.6716	73.0969	28.0697	49.9234	22.0891	34.0776
	17.0213	85.3151	26.4208	57.6564	27.3422	36.212
	22.6376	70.5438	27.262	53.0163	23.4654	30.7213
	21.1515		16.8464	48.3171	26.4992	28.6526
	Dunnett's T3 test		Mean Diff.	Significant?	Summary	P Value
	TRV-GUS+RFP vs. TRV-GUS+INF1		-55.14	Yes	****	<0.0001
	TRV-GUS+RFP vs. TRV-NbPIP1+RFP		-4.84	No	ns	0.1292
	TRV-GUS+RFP vs. TRV-NbPIP1+INF1		-32.44	Yes	****	<0.0001
	TRV-GUS+RFP vs. TRV-NbSERK3+RFP		-3.418	No	ns	0.3218
	TRV-GUS+RFP vs. TRV-NbSERK3+INF1		-13.49	Yes	***	0.0002
	TRV-GUS+INF1 vs. TRV-NbPIP1+RFP		50.3	Yes	****	<0.0001
	TRV-GUS+INF1 vs. TRV-NbPIP1+INF1		22.7	Yes	**	0.0041
	TRV-GUS+INF1 vs. TRV-NbSERK3+RFP		51.72	Yes	****	<0.0001
	TRV-GUS+INF1 vs. TRV-NbSERK3+INF1		41.65	Yes	****	<0.0001
	TRV-NbPIP1+RFP vs. TRV-NbPIP1+INF1		-27.59	Yes	****	<0.0001
	TRV-NbPIP1+RFP vs. TRV-NbSERK3+RFP		1.422	No	ns	0.9995
	TRV-NbPIP1+RFP vs. TRV-NbSERK3+INF1		-8.651	Yes	*	0.0154
	TRV-NbPIP1+INF1 vs. TRV-NbSERK3+RFP		29.02	Yes	****	<0.0001
	TRV-NbPIP1+INF1 vs. TRV-NbSERK3+INF1		18.94	Yes	****	<0.0001
	TRV-NbSERK3+RFP vs. TRV-NbSERK3+INF1		-10.07	Yes	**	0.0026
	Fig. 8d
	Relative expression level
		Ct (NbPR1)	Ct (EF1α)	Relative expression	Average	SE
	TRV-GUS+INF1	14.28	20.77	0.97716	1.00117	0.0345561	The P-value=0.0003***
		14.29	20.75	0.95705
		14.23	20.94	1.0693
	TRV-NbPIP1+INF1	12.6	17.91	0.338368	0.406916	0.0377697
		12.64	18.1	0.413703
		12.63	17.59	0.468677
		Ct (NbPR2)	Ct (EF1α)	Relative expression	Average	SE
	TRV-GUS+INF1	17.03	20.77	1.04247	1.001	0.0313564	The P-value=0.0014***
		17.2	20.75	0.939523
		17.25	20.94	1.02101
	TRV-NbPIP1+INF1	15.09	17.91	0.473029	0.556318	0.0474296
		15.01	18.1	0.558644
		15.09	17.59	0.63728
		Ct (NbLOX)	Ct (EF1α)	Relative expression	Average	SE
	TRV-GUS+INF1	15.22	17.58	0.983957	1.00017	0.0129392	The P-value=0.0164*
		15.04	17.33	0.990801
		15.03	17.35	1.02574
	TRV-NbPIP1+INF1	14.82	17.06	0.92445	0.857849	0.0333414
		15.04	17.03	0.82169
		15.02	17.09	0.827406
		Ct (NbERF)	Ct (EF1α)	Relative expression	Average	SE
	TRV-GUS+INF1	19.24	17.58	0.981686	1.00034	0.0186579	The P-value=0.0107*
		19.39	17.33	0.981686
		19.22	17.35	1.03766
	TRV-NbPIP1+INF1	19.06	17.06	0.922316	0.913851	0.0042326
		19.09	17.03	0.909618
		19.01	17.09	0.909618
		Ct (NbWRKY33)	Ct (EF1α)	Relative expression	Average	SE
	TRV-GUS+INF1	16.77	17.58	0.988514	1.00036	0.0190594	The P-value=0.0007***
		16.91	17.33	0.974905
		16.73	17.35	1.03766
	TRV-NbPIP1+INF1	16.8	17.06	0.764895	0.719368	0.0231444
		17.01	17.03	0.703847
		16.95	17.09	0.689362
		Ct (NbRbohb)	Ct (EF1α)	Relative expression	Average	SE
	TRV-GUS+INF1	26.75	20.77	0.993092	1.00494	0.0706972	The P-value=0.0029**
		26.93	20.75	0.888843
		26.75	20.94	1.13288
	TRV-NbPIP1+INF1	24.56	17.91	0.50698	0.532673	0.0161703
		24.73	18.1	0.562529
		25.01	17.59	0.528509
		Ct (NbWRKY7)	Ct (EF1α)	Relative expression	Average	SE
	TRV-GUS+INF1	17.55	17.58	0.97716	1.00072	0.0270016	The P-value=0.0014**
		17.52	17.33	0.97041
		17.66	17.35	1.05458
	TRV-NbPIP1+INF1	17.56	17.06	0.771997	0.782824	0.00626539
		17.57	17.03	0.782773
		17.58	17.09	0.793701
		Ct (NbWRKY8)	Ct (EF1α)	Relative expression	Average	SE
	TRV-GUS+INF1	16.6	17.58	1.05946	1.00197	0.0438163	The P-value=0.2891
		16.66	17.33	1.03049
		17.06	17.35	0.915945
	TRV-NbPIP1+INF1	16.47	17.06	0.941696	0.948261	0.00379481
		16.52	17.03	0.954842
		16.48	17.09	0.948246
		Ct (NbAcre31)	Ct (EF1α)	Relative expression	Average	SE
	TRV-GUS+INF1	17.08	17.58	0.963707	1.00231	0.0488604	The P-value=0.0017**
		17.09	17.33	0.943874
		17.03	17.35	1.09936
	TRV-NbPIP1+INF1	17.35	17.06	0.63581	0.627246	0.0108502
		17.33	17.03	0.640232
		17.46	17.09	0.605696
		Ct (NbPTI5)	Ct (EF1α)	Relative expression	Average	SE
	TRV-GUS+INF1	17.09	17.58	0.974905	1.00085	0.0293728	The P-value=<0.0001***
		17.19	17.33	0.968171
		17.06	17.35	1.05946
	TRV-NbPIP1+INF1	18.16	17.06	0.36942	0.340531	0.0263869
		18.55	17.03	0.287839
		18.24	17.09	0.364334
	Fig. 8e
	Relative expression level
		Ct (NbPIP1)	Ct (EF1α)	Relative expression	Average	SE
	RFP-12 hpa	21.42	17.25	0.972655	1.00957	0.0995614
		21.83	17.48	0.858565
		21.98	18.11	1.19748
	INF1-12 hpa	21.17	17.7	0.952638	0.98302	0.130462
		21.5	16.97	0.773782
		21.54	17	1.22264
	RFP-24 hpa	21.86	18.48	2.07053	2.13801	0.14254
		21.66	18.36	1.93187
		21.44	19	2.41162
	INF1-24 hpa	20.39	17.86	3.70635	3.97107	0.329862
		20.25	18.47	3.5801
		20.1	17.96	4.62675
	RFP-36 hpa	21.42	20.08	5.27803	5.64117	0.243991
		21.34	19.61	5.54044
		21.6	19.76	6.10504
	INF1-36 hpa	20.49	20.11	12.5533	11.024	1.00636
		20.65	20.01	11.3924
		21.05	20.03	9.12611
	Dunnett's T3 test	Mean Diff.	Significant?	Summary	P Value
	RFP-12 hpa vs. INF1-12 hpa	0.02655	No	ns	0.8793
	RFP-12 hpa vs. RFP-24 hpa	-1.128	Yes	*	0.0225
	RFP-12 hpa vs. INF1-24 hpa	-2.962	Yes	**	0.001
	RFP-12 hpa vs. RFP-36 hpa	-4.632	Yes	**	0.0025
	RFP-12 hpa vs. INF1-36 hpa	-10.01	Yes	***	0.0006
	INF1-12 hpa vs. RFP-24 hpa	-1.155	Yes	*	0.0301
	INF1-12 hpa vs. INF1-24 hpa	-2.988	Yes	*	0.0218
	INF1-12 hpa vs. RFP-36 hpa	-4.658	Yes	**	0.0029
	INF1-12 hpa vs. INF1-36 hpa	-10.04	Yes	***	0.0006
	RFP-24 hpa vs. INF1-24 hpa	-1.833	No	**	0.007
	RFP-24 hpa vs. RFP-36 hpa	-3.503	Yes	**	0.0071
	RFP-24 hpa vs. INF1-36 hpa	-8.886	No	***	0.0009
	INF1-24 hpa vs. RFP-36 hpa	-1.67	Yes	*	0.0152
	INF1-24 hpa vs. INF1-36 hpa	-7.053	Yes	**	0.0026
	RFP-36 hpa vs. INF1-36 hpa	-5.383	Yes	**	0.0065

## Sheet: Supplementary Fig. 1
	Supplementary Fig. 1c
	Relative expression level
			Ct (PlPeL1)	Ct (PlActin)	Relative expression	Average	SE
		MY	26.72	17.71	1.07425	1.00149	0.0388117
			26.52	17.79	0.941696
			26.72	17.72	0.988514
		ZO	25.17	17.45	2.2868	2.16035	0.0644684
			25.33	17.47	2.07532
			25.36	17.53	2.11893
		3 hpi	27.08	23.94	62.8279	58.9872	2.35864
			27.09	24.07	54.6949
			26.85	23.91	59.4388
		6 hpi	26.35	19.34	3.81937	4.06929	0.127471
			26.41	19.52	4.23785
			26.32	19.55	4.15064
		12 hpi	27.21	18.87	1.80667	1.79354	0.078786
			26.95	19.02	1.92297
			26.93	18.98	1.65099
		24 hpi	27.98	29.45	1272.4	1241.15	65.4768
			27.54	28.94	1115.39
			27.8	29.01	1335.66
		Dunnett's T3 test	Mean Diff.	Significant?	Summary	P Value
		MY vs. ZO	-1.159	Yes	**	0.0038
		MY vs. 3 hpi	-57.99	Yes	**	0.0073
		MY vs. 6 hpi	-3.068	Yes	**	0.0083
		MY vs. 12 hpi	-0.7921	Yes	*	0.0179
		MY vs. 24 hpi	-1240	Yes	*	0.0123
		ZO vs. 3 hpi	-56.83	Yes	**	0.0076
		ZO vs. 6 hpi	-1.909	Yes	**	0.0057
		ZO vs. 12 hpi	0.3668	No	ns	0.1565
		ZO vs. 24 hpi	-1239	Yes	*	0.0123
		3 hpi vs. 6 hpi	54.92	Yes	**	0.0082
		3 hpi vs. 12 hpi	57.19	Yes	**	0.0075
		3 hpi vs. 24 hpi	-1182	Yes	*	0.0135
		6 hpi vs. 12 hpi	2.276	Yes	**	0.0039
		6 hpi vs. 24 hpi	-1237	Yes	*	0.0124
		12 hpi vs. 24 hpi	-1239	Yes	*	0.0123
	Supplementary Fig. 1d
	Relative expression level
			Ct (PlPeL1-like)	Ct (PlActin)	Relative expression	Average	SE
		MY	28.15	17.71	1.14605	1.01304	0.110493
			28.76	17.79	1.09936
			28.22	17.72	0.793701
		ZO	22.14	17.45	64.2964	63.8594	0.673096
			22.08	17.47	62.5382
			22.15	17.53	64.7436
		3 hpi	27.76	23.94	128.593	120.991	4.59263
			27.78	24.07	112.725
			27.54	23.91	121.656
		6 hpi	24.54	19.34	61.2512	58.5484	4.31592
			24.04	19.52	64.2964
			24.15	19.55	50.0975
		12 hpi	23.4	18.87	85.4298	79.275	3.08113
			23.37	19.02	75.9336
			23.09	18.98	76.4618
		24 hpi	32.79	29.45	193.564	176.301	10.53
			31.98	28.94	178.115
			32.17	29.01	157.223
		Dunnett's T3 test	Mean Diff.	Significant?	Summary	P Value
		MY vs. ZO	-62.85	Yes	***	0.0005
		MY vs. 3 hpi	-120	Yes	**	0.0065
		MY vs. 6 hpi	-57.54	Yes	*	0.0246
		MY vs. 12 hpi	-78.26	Yes	**	0.0069
		MY vs. 24 hpi	-175.3	Yes	*	0.0159
		ZO vs. 3 hpi	-57.13	Yes	*	0.0288
		ZO vs. 6 hpi	5.311	No	ns	0.9027
		ZO vs. 12 hpi	-15.42	No	ns	0.1664
		ZO vs. 24 hpi	-112.4	Yes	*	0.0382
		3 hpi vs. 6 hpi	62.44	Yes	**	0.0046
		3 hpi vs. 12 hpi	41.72	Yes	*	0.0298
		3 hpi vs. 24 hpi	-55.31	Yes	**	0.0086
		6 hpi vs. 12 hpi	-20.73	Yes	*	0.0174
		6 hpi vs. 24 hpi	-117.8	Yes	*	0.012
		12 hpi vs. 24 hpi	-97.03	Yes	***	0.0009
	Supplementary Fig. 1e
	Relative expression level
		MY		Ct	Relative expression	Average	SE
			PlPeL1	26.72	1.07425	1.00149	0.0388117
				26.52	0.941696
				26.72	0.988514
			PlPeL1-like	28.15	0.347078	0.306796	0.0334626
				28.76	0.33294
				28.22	0.240371
			PlActin	17.71
				17.79
				17.72
		ZO	PlPeL1	25.17	2.2868	2.16035	0.0644684
				25.33	2.07532
				25.36	2.11893
			PlPeL1-like	22.14	19.4721	19.3397	0.203846
				22.08	18.9396
				22.15	19.6075
			PlActin	17.45
				17.47
				17.53
		3 hpi	PlPeL1	27.08	62.8279	58.9872	2.35864
				27.09	54.6949
				26.85	59.4388
			PlPeL1-like	27.76	38.9441	36.642	1.39087
				27.78	34.1386
				27.54	36.8434
			PlActin	23.94
				24.07
				23.91
		6 hpi	PlPeL1	26.35	3.81937	4.06929	0.127471
				26.41	4.23785
				26.32	4.15064
			PlPeL1-like	24.54	18.5498	17.7313	1.30707
				24.04	19.4721
				24.15	15.1719
			PlActin	19.34
				19.52
				19.55
		12 hpi	PlPeL1	27.21	1.80667	1.79354	0.078786
				26.95	1.92297
				26.93	1.65099
			PlPeL1-like	23.4	25.8722	24.0083	0.933114
				23.37	22.9964
				23.09	23.1563
			PlActin	18.87
				19.02
				18.98
		24 hpi	PlPeL1	27.98	1272.4	1241.15	65.4768
				27.54	1115.39
				27.8	1335.66
			PlPeL1-like	32.79	47.6146	53.3923	3.18898
				31.98	58.6205
				32.17	53.9419
			PlActin	29.45
				28.94
				29.01

## Sheet: Supplementary Fig. 2
	Supplementary Fig. 2d

[truncated: 12 more sheets: Supplementary Fig. 3, Supplementary Fig. 4, Supplementary Fig. 6, Supplementary Fig. 7, Supplementary Fig. 8, Supplementary Fig. 9, Supplementary Fig. 10, Supplementary Fig. 11, Supplementary Fig. 12, Supplementary Fig. 13, Supplementary Fig. 14, Supplementary Fig. 15]
